# Supplementary material for: Hydrodynamic instabilities in membrane systems with current loading, Fourier analysis
Source: PLoS One. 2026 May 4;21(5):e0335005. doi: 10.1371/journal.pone.0335005 (PMC13138678; doi:10.1371/journal.pone.0335005)
Supplement: S1 Data — (XLSX) [file pone.0335005.s001.xlsx]

## Sheet: I(t) conf A i B
Time dependencies of currents				Fig2 ®			t	IA				t	IB				t	IA				t	IB				t	IA				t	IB				t	IA				t	IB				t	IA
							[min]	[nA]				[min]	[nA]				[min]	[nA]				[min]	[nA]				[min]	[nA]				[min]	[nA]				[min]	[nA]				[min]	[nA]				[min]	[nA]
	Cl = 10-5 mol/l				Ch/Cl = 100		0	36		Ch/Cl = 100		0	35.8		Ch/Cl = 500		0	38		Ch/Cl = 500		0	40.5		Ch/Cl = 1000		0	47.2		Ch/Cl = 1000		0	49.1		Ch/Cl = 2500		0	55.7		Ch/Cl = 2500		0	56.9		Ch/Cl = 5000		0	63.5
							0.06667	34.9				0.06667	33.2				0.06667	36.8				0.06667	39.3				0.06667	45.8				0.06667	48.5				0.06667	54.5				0.06667	56				0.06667	63.1
					Ch = 10-3 mol/l		0.13333	30.4		Ch = 10-3 mol/l		0.13333	29.6		Ch = 5 × 10-3 mol/l		0.13333	33.7		Ch = 5 × 10-3 mol/l		0.13333	36.6		Ch = 10-2 mol/l		0.13333	43.9		Ch = 10-2 mol/l		0.13333	46.1		Ch = 2.5 × 10-2 mol/l		0.13333	53.3		Ch = 2.5 × 10-2 mol/l		0.13333	54.7		Ch = 5 × 10-2 mol/l		0.13333	61.7
							0.2	28.7				0.2	28.4				0.2	32.8				0.2	35.3				0.2	43.4				0.2	45.2				0.2	52.8				0.2	54.3				0.2	61.4
					Conf : A		0.26667	27.5		Conf : B		0.26667	27.1		Conf : A		0.26667	32.2		Conf : B		0.26667	34.7		Conf : A		0.26667	42.9		Conf : B		0.26667	44.6		Conf : A		0.26667	51.7		Conf : B		0.26667	53.7		Conf : A		0.26667	60.8
							0.33333	26.8				0.33333	26.4				0.33333	31.9				0.33333	34.3				0.33333	42.5				0.33333	44.3				0.33333	51.6				0.33333	53.5				0.33333	60.1
							0.4	26.3				0.4	25.9				0.4	32.1				0.4	33.9				0.4	42.3				0.4	44				0.4	51.6				0.4	53.4				0.4	60.3
							0.46667	25.8				0.46667	25.5				0.46667	31.1				0.46667	33.6				0.46667	42				0.46667	44				0.46667	51.6				0.46667	53.4				0.46667	60.4
							0.53333	25.4				0.53333	25.1				0.53333	30.8				0.53333	33.6				0.53333	41.8				0.53333	43.8				0.53333	51.7				0.53333	50				0.53333	60.2
							0.6	25.1				0.6	24.9				0.6	30.8				0.6	33.5				0.6	41.6				0.6	43.7				0.6	51.4				0.6	51.5				0.6	60.1
							0.66667	24.8				0.66667	24.6				0.66667	30.7				0.66667	33				0.66667	41.5				0.66667	43				0.66667	51				0.66667	52.3				0.66667	60.1
							0.73333	24.5				0.73333	24.3				0.73333	30.7				0.73333	32.4				0.73333	41.5				0.73333	42.3				0.73333	50.9				0.73333	52.5				0.73333	60.1
							0.8	24.3				0.8	24				0.8	30.6				0.8	32.1				0.8	41.4				0.8	42				0.8	50.8				0.8	52.5				0.8	60.1
							0.86667	24.1				0.86667	23.8				0.86667	30.5				0.86667	32				0.86667	41.4				0.86667	42				0.86667	50.9				0.86667	52.5				0.86667	60.1
							0.93333	23.9				0.93333	23.6				0.93333	30.5				0.93333	32				0.93333	41.3				0.93333	42				0.93333	50.9				0.93333	52.5				0.93333	60.1
							1	23.8				1	23.5				1	30.4				1	32				1	41.3				1	42				1	50.9				1	52.5				1	60.1
							1.06667	23.7				1.06667	23.3				1.06667	30.4				1.06667	32				1.06667	41.3				1.06667	42.1				1.06667	50.9				1.06667	52.5				1.06667	60.1
							1.13333	23.5				1.13333	23.2				1.13333	30.3				1.13333	32				1.13333	41.3				1.13333	42.1				1.13333	50.9				1.13333	52.5				1.13333	60.1
							1.2	23.4				1.2	23				1.2	30.3				1.2	32				1.2	41.2				1.2	42.1				1.2	50.9				1.2	52.5				1.2	60.1
							1.26667	23.3				1.26667	22.9				1.26667	30.3				1.26667	32				1.26667	41.2				1.26667	42.1				1.26667	50.9				1.26667	52.4				1.26667	60.1
							1.33333	23.2				1.33333	22.8				1.33333	30.2				1.33333	31.9				1.33333	41.2				1.33333	42.2				1.33333	50.9				1.33333	52.4				1.33333	60.1
							1.4	23.1				1.4	22.7				1.4	30.2				1.4	31.9				1.4	41.1				1.4	42.2				1.4	50.8				1.4	52.4				1.4	60.1
							1.46667	23				1.46667	22.6				1.46667	30.1				1.46667	31.9				1.46667	41.1				1.46667	42.2				1.46667	50.8				1.46667	52.3				1.46667	60.1
							1.53333	23				1.53333	22.5				1.53333	30.1				1.53333	31.9				1.53333	41.1				1.53333	42.2				1.53333	50.7				1.53333	52.3				1.53333	60
							1.6	22.9				1.6	22.5				1.6	30				1.6	31.9				1.6	41.1				1.6	42.2				1.6	50.7				1.6	52.3				1.6	60
							1.66667	22.8				1.66667	22.4				1.66667	29.9				1.66667	31.8				1.66667	41				1.66667	42.2				1.66667	50.6				1.66667	52.3				1.66667	60
							1.73333	22.7				1.73333	22.3				1.73333	29.9				1.73333	31.8				1.73333	41				1.73333	42.2				1.73333	50.6				1.73333	52.2				1.73333	60
							1.8	22.6				1.8	22.2				1.8	29.7				1.8	31.8				1.8	41				1.8	42.1				1.8	50.6				1.8	52.2				1.8	60
							1.86667	22.5				1.86667	22.2				1.86667	29.7				1.86667	31.8				1.86667	40.9				1.86667	42.1				1.86667	50.5				1.86667	52.2				1.86667	60
							1.93333	22.5				1.93333	22.1				1.93333	29.6				1.93333	31.7				1.93333	40.9				1.93333	42.1				1.93333	50.5				1.93333	52.1				1.93333	59.9
							2	22.4				2	22				2	29.5				2	31.7				2	40.9				2	42.1				2	50.5				2	52.1				2	59.9
							2.06667	22.3				2.06667	22				2.06667	29.4				2.06667	31.7				2.06667	40.9				2.06667	42.1				2.06667	50.5				2.06667	52.1				2.06667	59.9
							2.13333	22.2				2.13333	21.9				2.13333	29.3				2.13333	31.7				2.13333	40.9				2.13333	42.1				2.13333	50.4				2.13333	52				2.13333	59.9
							2.2	22.1				2.2	21.9				2.2	29.2				2.2	31.7				2.2	40.9				2.2	42.1				2.2	50.4				2.2	52.1				2.2	59.9
							2.26667	22				2.26667	21.8				2.26667	29.1				2.26667	31.7				2.26667	40.8				2.26667	42.1				2.26667	50.4				2.26667	52				2.26667	59.9
							2.33333	22				2.33333	21.8				2.33333	29				2.33333	31.6				2.33333	40.8				2.33333	42.1				2.33333	50.4				2.33333	52				2.33333	59.9
							2.4	21.9				2.4	21.7				2.4	28.9				2.4	31.6				2.4	40.8				2.4	42				2.4	50.4				2.4	51.9				2.4	59.8
							2.46667	21.8				2.46667	21.7				2.46667	28.8				2.46667	31.6				2.46667	40.8				2.46667	42				2.46667	50.4				2.46667	51.9				2.46667	59.8
							2.53333	21.7				2.53333	21.7				2.53333	28.7				2.53333	31.6				2.53333	40.8				2.53333	42				2.53333	50.4				2.53333	51.9				2.53333	59.8
							2.6	21.6				2.6	21.6				2.6	28.7				2.6	31.6				2.6	40.8				2.6	42				2.6	50.4				2.6	51.8				2.6	59.9
							2.66667	21.5				2.66667	21.6				2.66667	28.6				2.66667	31.6				2.66667	40.8				2.66667	42				2.66667	50.3				2.66667	51.8				2.66667	59.8
							2.73333	21.4				2.73333	21.6				2.73333	28.5				2.73333	31.6				2.73333	40.8				2.73333	42				2.73333	50.3				2.73333	51.7				2.73333	59.8
							2.8	21.4				2.8	21.6				2.8	28.4				2.8	31.6				2.8	40.7				2.8	42				2.8	50.3				2.8	51.7				2.8	59.8
							2.86667	21.2				2.86667	21.5				2.86667	28.4				2.86667	31.6				2.86667	40.7				2.86667	42				2.86667	50.3				2.86667	51.7				2.86667	59.8
							2.93333	21.2				2.93333	21.5				2.93333	28.3				2.93333	31.5				2.93333	40.7				2.93333	42				2.93333	50.3				2.93333	51.7				2.93333	59.8
							3	21				3	21.5				3	28.2				3	31.5				3	40.7				3	42				3	50.3				3	51.7				3	59.8
							3.06667	20.9				3.06667	21.4				3.06667	28.2				3.06667	31.5				3.06667	40.7				3.06667	42				3.06667	50.3				3.06667	51.7				3.06667	59.8
							3.13333	20.9				3.13333	21.4				3.13333	28.1				3.13333	31.6				3.13333	40.7				3.13333	42				3.13333	50.3				3.13333	51.7				3.13333	59.8
							3.2	20.8				3.2	21.4				3.2	28				3.2	31.6				3.2	40.7				3.2	42				3.2	50.3				3.2	51.7				3.2	59.8
							3.26667	20.6				3.26667	21.4				3.26667	28				3.26667	31.6				3.26667	40.7				3.26667	42				3.26667	50.3				3.26667	51.8				3.26667	59.8
							3.33333	20.5				3.33333	21.3				3.33333	27.9				3.33333	31.6				3.33333	40.6				3.33333	42				3.33333	50.3				3.33333	51.8				3.33333	59.8
							3.4	20.4				3.4	21.3				3.4	27.9				3.4	31.6				3.4	40.7				3.4	42				3.4	50.3				3.4	51.8				3.4	59.8
							3.46667	20.3				3.46667	21.3				3.46667	27.9				3.46667	31.6				3.46667	40.6				3.46667	42				3.46667	50.3				3.46667	51.6				3.46667	59.8
							3.53333	20.2				3.53333	21.2				3.53333	27.8				3.53333	31.6				3.53333	40.6				3.53333	41.9				3.53333	50.3				3.53333	51.5				3.53333	59.8
							3.6	20.1				3.6	21.1				3.6	27.7				3.6	31.4				3.6	40.6				3.6	41.8				3.6	50.3				3.6	51.4				3.6	59.8
							3.66667	19.9				3.66667	21.1				3.66667	27.7				3.66667	31.3				3.66667	40.6				3.66667	41.8				3.66667	50.2				3.66667	51.2				3.66667	59.8
							3.73333	19.8				3.73333	21.1				3.73333	27.7				3.73333	30.9				3.73333	40.6				3.73333	41.8				3.73333	50.2				3.73333	51.1				3.73333	59.8
							3.8	19.7				3.8	21.1				3.8	27.6				3.8	30.5				3.8	40.6				3.8	41.7				3.8	50.2				3.8	50.9				3.8	59.8
							3.86667	19.6				3.86667	21				3.86667	27.6				3.86667	30.1				3.86667	40.6				3.86667	41.7				3.86667	50.2				3.86667	50.8				3.86667	59.8
							3.93333	19.5				3.93333	21				3.93333	27.5				3.93333	29.6				3.93333	40.6				3.93333	41.7				3.93333	50.2				3.93333	50.7				3.93333	59.8
							4	19.3				4	20.9				4	27.5				4	29.1				4	40.6				4	41.6				4	50.2				4	50.6				4	59.8
							4.06667	19.2				4.06667	20.9				4.06667	27.5				4.06667	28.7				4.06667	40.6				4.06667	41.6				4.06667	50.2				4.06667	50.6				4.06667	59.7
							4.13333	19.1				4.13333	20.8				4.13333	27.4				4.13333	28.1				4.13333	40.6				4.13333	41.5				4.13333	50.1				4.13333	50.5				4.13333	59.6
							4.2	18.9				4.2	20.8				4.2	27.4				4.2	27.6				4.2	40.6				4.2	41.5				4.2	50.1				4.2	50.5				4.2	59.4
							4.26667	18.8				4.26667	20.8				4.26667	27.4				4.26667	27				4.26667	40.6				4.26667	41.4				4.26667	50.1				4.26667	50.5				4.26667	59.3
							4.33333	18.7				4.33333	20.8				4.33333	27.3				4.33333	26.6				4.33333	40.6				4.33333	41.4				4.33333	50.1				4.33333	50.5				4.33333	59.1
							4.4	18.5				4.4	20.7				4.4	27.3				4.4	26.1				4.4	40.6				4.4	41.4				4.4	50.1				4.4	50.5				4.4	59
							4.46667	18.4				4.46667	20.7				4.46667	27.2				4.46667	25.9				4.46667	40.6				4.46667	41.4				4.46667	50.1				4.46667	50.4				4.46667	58.9
							4.53333	18.3				4.53333	20.6				4.53333	27.2				4.53333	25.7				4.53333	40.6				4.53333	41.4				4.53333	50				4.53333	50.4				4.53333	58.8
							4.6	18.2				4.6	20.6				4.6	27.2				4.6	25.5				4.6	40.6				4.6	41.4				4.6	50				4.6	50.3				4.6	58.7
							4.66667	18.1				4.66667	20.6				4.66667	27.1				4.66667	25.4				4.66667	40.6				4.66667	41.4				4.66667	50				4.66667	50.2				4.66667	58.7
							4.73333	18				4.73333	20.6				4.73333	27.1				4.73333	25.3				4.73333	40.6				4.73333	41.4				4.73333	49.9				4.73333	50				4.73333	58.6
							4.8	17.9				4.8	20.5				4.8	27.1				4.8	25.3				4.8	40.6				4.8	41.5				4.8	49.9				4.8	49.9				4.8	58.6
							4.86667	17.8				4.86667	20.5				4.86667	27				4.86667	25.3				4.86667	40.5				4.86667	41.5				4.86667	49.8				4.86667	49.7				4.86667	58.6
							4.93333	17.7				4.93333	20.5				4.93333	27				4.93333	25.3				4.93333	40.6				4.93333	41.5				4.93333	49.8				4.93333	49.5				4.93333	58.6
							5	17.7				5	20.4				5	27				5	25.3				5	40.6				5	41.5				5	49.7				5	49.3				5	58.6
							5.06667	17.6				5.06667	20.4				5.06667	26.9				5.06667	25.3				5.06667	40.5				5.06667	41.6				5.06667	49.7				5.06667	49.1				5.06667	58.6
							5.13333	17.5				5.13333	20.4				5.13333	26.9				5.13333	25.4				5.13333	40.5				5.13333	41.6				5.13333	49.6				5.13333	48.9				5.13333	58.6
							5.2	17.4				5.2	20.4				5.2	26.8				5.2	25.5				5.2	40.5				5.2	41.6				5.2	49.5				5.2	48.7				5.2	58.6
							5.26667	17.4				5.26667	20.4				5.26667	26.8				5.26667	25.5				5.26667	40.5				5.26667	41.6				5.26667	49.4				5.26667	48.6				5.26667	58.6
							5.33333	17.4				5.33333	20.3				5.33333	26.8				5.33333	25.6				5.33333	40.5				5.33333	41.6				5.33333	49.3				5.33333	48.5				5.33333	58.6
							5.4	17.3				5.4	20.3				5.4	26.8				5.4	25.8				5.4	40.5				5.4	41.7				5.4	49.2				5.4	48.5				5.4	58.6
							5.46667	17.3				5.46667	20.3				5.46667	26.8				5.46667	25.9				5.46667	40.5				5.46667	41.7				5.46667	49.1				5.46667	48.5				5.46667	58.6
							5.53333	17.2				5.53333	20.3				5.53333	26.8				5.53333	26.1				5.53333	40.5				5.53333	41.7				5.53333	49				5.53333	48.5				5.53333	58.6
							5.6	17.2				5.6	20.2				5.6	26.8				5.6	26.2				5.6	40.4				5.6	41.7				5.6	48.9				5.6	48.5				5.6	58.7
							5.66667	17.2				5.66667	20.2				5.66667	26.8				5.66667	26.4				5.66667	40.4				5.66667	41.7				5.66667	48.8				5.66667	48.5				5.66667	58.7
							5.73333	17.2				5.73333	20.2				5.73333	26.8				5.73333	26.5				5.73333	40.4				5.73333	41.7				5.73333	48.7				5.73333	48.6				5.73333	58.7
							5.8	17.2				5.8	20.2				5.8	26.8				5.8	26.7				5.8	40.3				5.8	41.8				5.8	48.6				5.8	48.6				5.8	58.7
							5.86667	17.3				5.86667	20.2				5.86667	26.8				5.86667	26.9				5.86667	40.3				5.86667	41.8				5.86667	48.5				5.86667	48.4				5.86667	58.8
							5.93333	17.3				5.93333	20.2				5.93333	26.8				5.93333	27.1				5.93333	40.3				5.93333	41.8				5.93333	48.5				5.93333	48.3				5.93333	58.8
							6	17.4				6	20.2				6	26.8				6	27.3				6	40.2				6	41.8				6	48.4				6	48				6	58.8
							6.06667	17.4				6.06667	20.1				6.06667	26.8				6.06667	27.4				6.06667	40.2				6.06667	41.8				6.06667	48.3				6.06667	47.7				6.06667	58.8
							6.13333	17.5				6.13333	20.1				6.13333	26.9				6.13333	27.6				6.13333	40.2				6.13333	41.8				6.13333	48.3				6.13333	47.5				6.13333	58.8
							6.2	17.6				6.2	20.1				6.2	26.9				6.2	27.8				6.2	40.2				6.2	41.9				6.2	48.3				6.2	47.2				6.2	58.8
							6.26667	17.7				6.26667	20.1				6.26667	26.9				6.26667	28				6.26667	40.2				6.26667	41.8				6.26667	48.2				6.26667	47				6.26667	58.9
							6.33333	17.8				6.33333	20.1				6.33333	26.9				6.33333	28.1				6.33333	40.2				6.33333	41.8				6.33333	48.2				6.33333	46.7				6.33333	58.9
							6.4	17.9				6.4	20.1				6.4	26.9				6.4	28.3				6.4	40.2				6.4	41.8				6.4	48.2				6.4	46.5				6.4	58.9
							6.46667	18				6.46667	20.1				6.46667	26.9				6.46667	28.5				6.46667	40.2				6.46667	41.8				6.46667	48.2				6.46667	46.2				6.46667	58.9
							6.53333	18.1				6.53333	20.1				6.53333	27				6.53333	28.7				6.53333	40.2				6.53333	41.8				6.53333	48.1				6.53333	46				6.53333	58.9
							6.6	18.2				6.6	20.1				6.6	27				6.6	28.8				6.6	40.2				6.6	41.8				6.6	48.1				6.6	45.4				6.6	58.9
							6.66667	18.3				6.66667	20.1				6.66667	27				6.66667	28.9				6.66667	40.2				6.66667	41.8				6.66667	48.1				6.66667	44.9				6.66667	59
							6.73333	18.4				6.73333	20.1				6.73333	27				6.73333	29.1				6.73333	40.2				6.73333	41.8				6.73333	48.1				6.73333	44.3				6.73333	59
							6.8	18.5				6.8	20.1				6.8	27.1				6.8	29.2				6.8	40.2				6.8	41.8				6.8	48.1				6.8	43.8				6.8	59
							6.86667	18.6				6.86667	20.1				6.86667	27.1				6.86667	29.3				6.86667	40.2				6.86667	41.8				6.86667	48.1				6.86667	43.3				6.86667	59
							6.93333	18.7				6.93333	20.1				6.93333	27.1				6.93333	29.4				6.93333	40.2				6.93333	41.8				6.93333	48.1				6.93333	42.8				6.93333	59
							7	18.8				7	20.1				7	27.1				7	29.6				7	40.3				7	41.8				7	48.1				7	42.1				7	59
							7.06667	18.9				7.06667	20.1				7.06667	27.1				7.06667	29.7				7.06667	40.3				7.06667	41.8				7.06667	48.1				7.06667	41.4				7.06667	59
							7.13333	19				7.13333	20.1				7.13333	27.1				7.13333	29.8				7.13333	40.3				7.13333	41.9				7.13333	48.1				7.13333	40.3				7.13333	59
							7.2	19.1				7.2	20.1				7.2	27.1				7.2	29.9				7.2	40.3				7.2	41.9				7.2	48.1				7.2	38.9				7.2	59.1
							7.26667	19.1				7.26667	20.1				7.26667	27.2				7.26667	30				7.26667	40.3				7.26667	41.9				7.26667	48.1				7.26667	37.8				7.26667	59.1
							7.33333	19.3				7.33333	20.1				7.33333	27.2				7.33333	30.1				7.33333	40.3				7.33333	41.9				7.33333	48.1				7.33333	37.1				7.33333	59.1
							7.4	19.3				7.4	20.1				7.4	27.2				7.4	30.1				7.4	40.3				7.4	41.9				7.4	48.1				7.4	36.8				7.4	59.1
							7.46667	19.3				7.46667	20.1				7.46667	27.2				7.46667	30.2				7.46667	40.3				7.46667	41.9				7.46667	48.1				7.46667	36.6				7.46667	59.1
							7.53333	19.4				7.53333	20.1				7.53333	27.2				7.53333	30.3				7.53333	40.3				7.53333	42				7.53333	48.1				7.53333	36.6				7.53333	59.1
							7.6	19.5				7.6	20.1				7.6	27.2				7.6	30.4				7.6	40.3				7.6	42				7.6	48.1				7.6	36.5				7.6	59.1
							7.66667	19.5				7.66667	20.1				7.66667	27.2				7.66667	30.4				7.66667	40.3				7.66667	42				7.66667	48.1				7.66667	36.5				7.66667	59.1
							7.73333	19.6				7.73333	20.2				7.73333	27.2				7.73333	30.5				7.73333	40.3				7.73333	42				7.73333	48.1				7.73333	36.4				7.73333	59.1
							7.8	19.6				7.8	20.1				7.8	27.3				7.8	30.6				7.8	40.3				7.8	42				7.8	48.1				7.8	36.4				7.8	59.1
							7.86667	19.7				7.86667	20.2				7.86667	27.3				7.86667	30.6				7.86667	40.3				7.86667	42				7.86667	48.1				7.86667	36.6				7.86667	59.1
							7.93333	19.7				7.93333	20.1				7.93333	27.3				7.93333	30.7				7.93333	40.3				7.93333	42				7.93333	48.1				7.93333	36.7				7.93333	59.1
							8	19.7				8	20.1				8	27.3				8	30.7				8	40.3				8	42				8	48.1				8	36.7				8	59.1
							8.06667	19.8				8.06667	20.2				8.06667	27.3				8.06667	30.7				8.06667	40.3				8.06667	42				8.06667	48.1				8.06667	36.7				8.06667	59.2
							8.13333	19.8				8.13333	20.2				8.13333	27.3				8.13333	30.8				8.13333	40.3				8.13333	42				8.13333	48.2				8.13333	36.6				8.13333	59.1
							8.2	19.8				8.2	20.2				8.2	27.3				8.2	30.8				8.2	40.3				8.2	42				8.2	48.2				8.2	36.5				8.2	59.2
							8.26667	19.8				8.26667	20.2				8.26667	27.3				8.26667	30.8				8.26667	40.3				8.26667	41.9				8.26667	48.2				8.26667	36.4				8.26667	59.2
							8.33333	19.9				8.33333	20.2				8.33333	27.3				8.33333	30.9				8.33333	40.4				8.33333	41.8				8.33333	48.2				8.33333	36.3				8.33333	59.2
							8.4	19.9				8.4	20.2				8.4	27.3				8.4	30.9				8.4	40.3				8.4	41.7				8.4	48.2				8.4	36.2				8.4	59.2
							8.46667	19.9				8.46667	20.2				8.46667	27.3				8.46667	30.9				8.46667	40.4				8.46667	41.6				8.46667	48.2				8.46667	36.1				8.46667	59.2
							8.53333	19.9				8.53333	20.2				8.53333	27.3				8.53333	30.9				8.53333	40.3				8.53333	41.4				8.53333	48.2				8.53333	36				8.53333	59.2
							8.6	20				8.6	20.2				8.6	27.2				8.6	31				8.6	40.4				8.6	41.3				8.6	48.2				8.6	36.1				8.6	59.2
							8.66667	20				8.66667	20.2				8.66667	27.3				8.66667	31				8.66667	40.4				8.66667	41.2				8.66667	48.2				8.66667	36.1				8.66667	59.2
							8.73333	20				8.73333	20.2				8.73333	27.2				8.73333	31				8.73333	40.4				8.73333	41.1				8.73333	48.2				8.73333	36.1				8.73333	59.2
							8.8	20				8.8	20.2				8.8	27.2				8.8	31				8.8	40.4				8.8	40.9				8.8	48.2				8.8	36.2				8.8	59.2
							8.86667	20				8.86667	20.3				8.86667	27.2				8.86667	31				8.86667	40.4				8.86667	40.8				8.86667	48.2				8.86667	36.4				8.86667	59.2
							8.93333	20				8.93333	20.3				8.93333	27.2				8.93333	31				8.93333	40.4				8.93333	40.6				8.93333	48.3				8.93333	36.6				8.93333	59.2
							9	20				9	20.3				9	27.2				9	31				9	40.4				9	40.4				9	48.3				9	36.8				9	59.2
							9.06667	20				9.06667	20.3				9.06667	27.2				9.06667	31				9.06667	40.4				9.06667	40.2				9.06667	48.3				9.06667	37.2				9.06667	59.2
							9.13333	20				9.13333	20.3				9.13333	27.1				9.13333	31				9.13333	40.4				9.13333	40				9.13333	48.3				9.13333	37.5				9.13333	59.2
							9.2	20				9.2	20.3				9.2	27.1				9.2	31				9.2	40.4				9.2	39.9				9.2	48.3				9.2	38				9.2	59.2
							9.26667	20				9.26667	20.3				9.26667	27.1				9.26667	31				9.26667	40.4				9.26667	39.7				9.26667	48.3				9.26667	38.3				9.26667	59.2
							9.33333	20				9.33333	20.3				9.33333	27.1				9.33333	31				9.33333	40.4				9.33333	39.6				9.33333	48.3				9.33333	38.7				9.33333	59.3
							9.4	20				9.4	20.3				9.4	27.1				9.4	31				9.4	40.4				9.4	39.5				9.4	48.4				9.4	38.9				9.4	59.2
							9.46667	20				9.46667	20.3				9.46667	27				9.46667	31				9.46667	40.4				9.46667	39.5				9.46667	48.4				9.46667	39				9.46667	59.2
							9.53333	20				9.53333	20.3				9.53333	27				9.53333	30.9				9.53333	40.4				9.53333	39.4				9.53333	48.4				9.53333	39.1				9.53333	59.3
							9.6	20				9.6	20.4				9.6	27				9.6	30.9				9.6	40.4				9.6	39.5				9.6	48.4				9.6	39.3				9.6	59.3
							9.66667	20				9.66667	20.3				9.66667	27				9.66667	30.9				9.66667	40.4				9.66667	39.5				9.66667	48.4				9.66667	39.7				9.66667	59.2
							9.73333	19.9				9.73333	20.3				9.73333	26.9				9.73333	30.8				9.73333	40.4				9.73333	39.5				9.73333	48.4				9.73333	40.2				9.73333	59.3
							9.8	20				9.8	20.4				9.8	26.9				9.8	30.7				9.8	40.4				9.8	39.6				9.8	48.4				9.8	40.7				9.8	59.3
							9.86667	20				9.86667	20.4				9.86667	26.9				9.86667	30.7				9.86667	40.4				9.86667	39.6				9.86667	48.4				9.86667	41.1				9.86667	59.3
							9.93333	19.9				9.93333	20.4				9.93333	26.8				9.93333	30.6				9.93333	40.4				9.93333	39.6				9.93333	48.4				9.93333	41.3				9.93333	59.3
							10	19.9				10	20.4				10	26.8				10	30.5				10	40.4				10	39.6				10	48.4				10	41.3				10	59.3
							10.0667	19.9				10.0667	20.5				10.0667	26.7				10.0667	30.4				10.0667	40.4				10.0667	39.7				10.0667	48.5				10.0667	41.4				10.0667	59.3
							10.1333	19.9				10.1333	20.4				10.1333	26.7				10.1333	30.3				10.1333	40.4				10.1333	39.7				10.1333	48.5				10.1333	41.6				10.1333	59.3
							10.2	19.9				10.2	20.4				10.2	26.7				10.2	30.1				10.2	40.4				10.2	39.8				10.2	48.5				10.2	42.2				10.2	59.3
							10.2667	19.9				10.2667	20.4				10.2667	26.6				10.2667	30				10.2667	40.4				10.2667	39.8				10.2667	48.5				10.2667	42.9				10.2667	59.3
							10.3333	19.9				10.3333	20.4				10.3333	26.6				10.3333	29.8				10.3333	40.4				10.3333	39.8				10.3333	48.5				10.3333	43.8				10.3333	59.3
							10.4	19.9				10.4	20.4				10.4	26.6				10.4	29.6				10.4	40.4				10.4	39.9				10.4	48.5				10.4	44.7				10.4	59.3
							10.4667	19.8				10.4667	20.4				10.4667	26.5				10.4667	29.5				10.4667	40.4				10.4667	39.9				10.4667	48.5				10.4667	45.6				10.4667	59.3
							10.5333	19.8				10.5333	20.4				10.5333	26.5				10.5333	29.4				10.5333	40.4				10.5333	39.9				10.5333	48.5				10.5333	46.2				10.5333	59.3
							10.6	19.8				10.6	20.4				10.6	26.5				10.6	29.2				10.6	40.4				10.6	39.9				10.6	48.5				10.6	46.8				10.6	59.3
							10.6667	19.8				10.6667	20.4				10.6667	26.4				10.6667	29.1				10.6667	40.4				10.6667	39.9				10.6667	48.5				10.6667	47.2				10.6667	59.3
							10.7333	19.8				10.7333	20.4				10.7333	26.4				10.7333	29				10.7333	40.4				10.7333	39.9				10.7333	48.6				10.7333	47.5				10.7333	59.3
							10.8	19.8				10.8	20.4				10.8	26.3				10.8	28.9				10.8	40.4				10.8	40				10.8	48.6				10.8	47.3				10.8	59.3
							10.8667	19.7				10.8667	20.4				10.8667	26.3				10.8667	28.8				10.8667	40.4				10.8667	40				10.8667	48.6				10.8667	46.7				10.8667	59.3
							10.9333	19.7				10.9333	20.4				10.9333	26.3				10.9333	28.7				10.9333	40.4				10.9333	40.1				10.9333	48.6				10.9333	46.4				10.9333	59.3
							11	19.7				11	20.4				11	26.3				11	28.7				11	40.4				11	40.2				11	48.6				11	46.6				11	59.3
							11.0667	19.7				11.0667	20.4				11.0667	26.2				11.0667	28.7				11.0667	40.4				11.0667	40.3				11.0667	48.6				11.0667	47.2				11.0667	59.3
							11.1333	19.7				11.1333	20.4				11.1333	26.1				11.1333	28.6				11.1333	40.4				11.1333	40.3				11.1333	48.6				11.1333	47.9				11.1333	59.3
							11.2	19.7				11.2	20.3				11.2	26.1				11.2	28.6				11.2	40.4				11.2	40.4				11.2	48.6				11.2	48.7				11.2	59.3
							11.2667	19.7				11.2667	20.3				11.2667	26.1				11.2667	28.6				11.2667	40.4				11.2667	40.5				11.2667	48.6				11.2667	49.2				11.2667	59.3
							11.3333	19.7				11.3333	20.3				11.3333	26.1				11.3333	28.7				11.3333	40.4				11.3333	40.6				11.3333	48.7				11.3333	49.6				11.3333	59.3
							11.4	19.6				11.4	20.3				11.4	26				11.4	28.7				11.4	40.4				11.4	40.7				11.4	48.7				11.4	49.8				11.4	59.3
							11.4667	19.6				11.4667	20.3				11.4667	26				11.4667	28.8				11.4667	40.4				11.4667	40.7				11.4667	48.6				11.4667	49.9				11.4667	59.3
							11.5333	19.6				11.5333	20.3				11.5333	25.9				11.5333	28.9				11.5333	40.4				11.5333	40.8				11.5333	48.7				11.5333	49.9				11.5333	59.3
							11.6	19.6				11.6	20.3				11.6	25.9				11.6	29				11.6	40.4				11.6	40.9				11.6	48.7				11.6	49.6				11.6	59.3
							11.6667	19.6				11.6667	20.3				11.6667	25.9				11.6667	29.2				11.6667	40.4				11.6667	40.9				11.6667	48.7				11.6667	49.2				11.6667	59.3
							11.7333	19.6				11.7333	20.2				11.7333	25.8				11.7333	29.3				11.7333	40.4				11.7333	41				11.7333	48.7				11.7333	48.7				11.7333	59.3
							11.8	19.6				11.8	20.2				11.8	25.8				11.8	29.5				11.8	40.4				11.8	41				11.8	48.7				11.8	48.3				11.8	59.3
							11.8667	19.6				11.8667	20.2				11.8667	25.8				11.8667	29.7				11.8667	40.4				11.8667	41.1				11.8667	48.7				11.8667	47.9				11.8667	59.3
							11.9333	19.5				11.9333	20.2				11.9333	25.7				11.9333	29.9				11.9333	40.4				11.9333	41.1				11.9333	48.7				11.9333	47.6				11.9333	59.3
							12	19.5				12	20.2				12	25.7				12	30				12	40.4				12	41.2				12	48.7				12	47.4				12	59.3
							12.0667	19.5				12.0667	20.2				12.0667	25.6				12.0667	30.2				12.0667	40.4				12.0667	41.2				12.0667	48.7				12.0667	47.3				12.0667	59.3
							12.1333	19.5				12.1333	20.1				12.1333	25.5				12.1333	30.3				12.1333	40.4				12.1333	41.2				12.1333	48.7				12.1333	47.3				12.1333	59.3
							12.2	19.5				12.2	20.1				12.2	25.5				12.2	30.5				12.2	40.4				12.2	41.2				12.2	48.7				12.2	47.7				12.2	59.3
							12.2667	19.5				12.2667	20.1				12.2667	25.5				12.2667	30.6				12.2667	40.4				12.2667	41.2				12.2667	48.7				12.2667	48.6				12.2667	59.3
							12.3333	19.5				12.3333	20				12.3333	25.5				12.3333	30.7				12.3333	40.4				12.3333	41.2				12.3333	48.7				12.3333	47.6				12.3333	59.2
							12.4	19.5				12.4	20				12.4	25.4				12.4	30.7				12.4	40.4				12.4	41.2				12.4	48.7				12.4	43.5				12.4	59.2
							12.4667	19.5				12.4667	20				12.4667	25.4				12.4667	30.8				12.4667	40.4				12.4667	41.2				12.4667	48.7				12.4667	42.4				12.4667	59.3
							12.5333	19.5				12.5333	19.9				12.5333	25.3				12.5333	30.9				12.5333	40.4				12.5333	41.1				12.5333	48.7				12.5333	43				12.5333	59.2
							12.6	19.5				12.6	19.9				12.6	25.3				12.6	30.9				12.6	40.4				12.6	41				12.6	48.7				12.6	43.8				12.6	59.3
							12.6667	19.5				12.6667	19.9				12.6667	25.2				12.6667	30.9				12.6667	40.4				12.6667	40.9				12.6667	48.7				12.6667	44.3				12.6667	59.2
							12.7333	19.5				12.7333	19.8				12.7333	25.2				12.7333	31				12.7333	40.4				12.7333	40.8				12.7333	48.7				12.7333	44.3				12.7333	59.2
							12.8	19.5				12.8	19.8				12.8	25.1				12.8	31				12.8	40.4				12.8	40.7				12.8	48.7				12.8	43.8				12.8	59.2
							12.8667	19.5				12.8667	19.7				12.8667	25.1				12.8667	31				12.8667	40.4				12.8667	40.6				12.8667	48.7				12.8667	43.3				12.8667	59.2
							12.9333	19.5				12.9333	19.6				12.9333	25.1				12.9333	31				12.9333	40.4				12.9333	40.5				12.9333	48.7				12.9333	43				12.9333	59.2
							13	19.5				13	19.6				13	25				13	31.1				13	40.4				13	40.4				13	48.7				13	43				13	59.2
							13.0667	19.5				13.0667	19.5				13.0667	25				13.0667	31.1				13.0667	40.3				13.0667	40.4				13.0667	48.7				13.0667	43				13.0667	59.2
							13.1333	19.5				13.1333	19.5				13.1333	24.9				13.1333	31.1				13.1333	40.4				13.1333	40.3				13.1333	48.7				13.1333	42.7				13.1333	59.2
							13.2	19.5				13.2	19.4				13.2	24.9				13.2	31.1				13.2	40.4				13.2	40.3				13.2	48.7				13.2	42.4				13.2	59.2
							13.2667	19.4				13.2667	19.3				13.2667	24.9				13.2667	31.1				13.2667	40.4				13.2667	40.2				13.2667	48.7				13.2667	42.1				13.2667	59.2
							13.3333	19.5				13.3333	19.2				13.3333	24.8				13.3333	31.1				13.3333	40.4				13.3333	40.1				13.3333	48.7				13.3333	41.9				13.3333	59.2
							13.4	19.5				13.4	19.2				13.4	24.8				13.4	31.2				13.4	40.4				13.4	40.1				13.4	48.7				13.4	41.9				13.4	59.2
							13.4667	19.5				13.4667	19.1				13.4667	24.7				13.4667	31.2				13.4667	40.4				13.4667	40				13.4667	48.7				13.4667	41.7				13.4667	59.2
							13.5333	19.5				13.5333	19				13.5333	24.7				13.5333	31.2				13.5333	40.3				13.5333	40				13.5333	48.7				13.5333	41.4				13.5333	59.2
							13.6	19.5				13.6	18.9				13.6	24.6				13.6	31.2				13.6	40.4				13.6	39.9				13.6	48.7				13.6	40.8				13.6	59.2
							13.6667	19.5				13.6667	18.9				13.6667	24.6				13.6667	31.2				13.6667	40.3				13.6667	39.8				13.6667	48.7				13.6667	40.5				13.6667	59.2
							13.7333	19.5				13.7333	18.8				13.7333	24.5				13.7333	31.2				13.7333	40.4				13.7333	39.7				13.7333	48.7				13.7333	40.8				13.7333	59.2
							13.8	19.5				13.8	18.7				13.8	24.5				13.8	31.2				13.8	40.4				13.8	39.7				13.8	48.7				13.8	41.6				13.8	59.1
							13.8667	19.4				13.8667	18.6				13.8667	24.4				13.8667	31.2				13.8667	40.4				13.8667	39.5				13.8667	48.7				13.8667	42.7				13.8667	59.1
							13.9333	19.5				13.9333	18.5				13.9333	24.4				13.9333	31.2				13.9333	40.4				13.9333	39.4				13.9333	48.7				13.9333	43.9				13.9333	59.1
							14	19.5				14	18.4				14	24.3				14	31.2				14	40.3				14	39.3				14	48.7				14	44.7				14	59.1
							14.0667	19.5				14.0667	18.2				14.0667	24.3				14.0667	31.2				14.0667	40.4				14.0667	39.1				14.0667	48.7				14.0667	45.4				14.0667	59.1
							14.1333	19.5				14.1333	18.1				14.1333	24.2				14.1333	31.1				14.1333	40.4				14.1333	39				14.1333	48.7				14.1333	45.9				14.1333	59.1
							14.2	19.5				14.2	18				14.2	24.2				14.2	31.1				14.2	40.3				14.2	38.8				14.2	48.6				14.2	46.4				14.2	59.1
							14.2667	19.5				14.2667	17.8				14.2667	24.2				14.2667	31.1				14.2667	40.4				14.2667	38.5				14.2667	48.6				14.2667	46.8				14.2667	59.1
							14.3333	19.5				14.3333	17.7				14.3333	24.1				14.3333	31.1				14.3333	40.3				14.3333	38.3				14.3333	48.6				14.3333	47.3				14.3333	59.1
							14.4	19.5				14.4	17.6				14.4	24.1				14.4	31.1				14.4	40.3				14.4	38.1				14.4	48.6				14.4	47.7				14.4	59.1
							14.4667	19.5				14.4667	17.4				14.4667	24				14.4667	31.1				14.4667	40.4				14.4667	37.9				14.4667	48.6				14.4667	48.1				14.4667	59.1
							14.5333	19.5				14.5333	17.3				14.5333	23.9				14.5333	31.1				14.5333	40.3				14.5333	37.7				14.5333	48.6				14.5333	48.5				14.5333	59.1
							14.6	19.5				14.6	17.1				14.6	23.9				14.6	31.1				14.6	40.3				14.6	37.4				14.6	48.6				14.6	48.8				14.6	59.1
							14.6667	19.5				14.6667	17				14.6667	23.9				14.6667	31.1				14.6667	40.3				14.6667	37.2				14.6667	48.6				14.6667	48.9				14.6667	59.1
							14.7333	19.5				14.7333	16.9				14.7333	23.8				14.7333	31.1				14.7333	40.4				14.7333	37.1				14.7333	48.5				14.7333	49.1				14.7333	59
							14.8	19.5				14.8	16.8				14.8	23.7				14.8	31.1				14.8	40.3				14.8	37				14.8	48.5				14.8	49.2				14.8	59
							14.8667	19.5				14.8667	16.7				14.8667	23.7				14.8667	31.1				14.8667	40.4				14.8667	36.9				14.8667	48.5				14.8667	49.2				14.8667	59
							14.9333	19.5				14.9333	16.5				14.9333	23.6				14.9333	31.1				14.9333	40.3				14.9333	36.8				14.9333	48.5				14.9333	49.2				14.9333	59
							15	19.5				15	16.4				15	23.6				15	31.1				15	40.3				15	36.8				15	48.5				15	49.3				15	59
							15.0667	19.5				15.0667	16.3				15.0667	23.5				15.0667	31.1				15.0667	40.3				15.0667	36.9				15.0667	48.4				15.0667	49.3				15.0667	59
							15.1333	19.5				15.1333	16.2				15.1333	23.5				15.1333	31.1				15.1333	40.3				15.1333	36.9				15.1333	48.4				15.1333	49.3				15.1333	59
							15.2	19.5				15.2	16.2				15.2	23.4				15.2	31.2				15.2	40.3				15.2	36.9				15.2	48.4				15.2	49.4				15.2	59
							15.2667	19.5				15.2667	16.1				15.2667	23.4				15.2667	31.2				15.2667	40.3				15.2667	36.8				15.2667	48.4				15.2667	49.5				15.2667	59
							15.3333	19.5				15.3333	16				15.3333	23.3				15.3333	31.2				15.3333	40.3				15.3333	36.6				15.3333	48.4				15.3333	49.6				15.3333	59
							15.4	19.5				15.4	16				15.4	23.2				15.4	31.2				15.4	40.3				15.4	36.3				15.4	48.4				15.4	49.5				15.4	59
							15.4667	19.5				15.4667	16				15.4667	23.2				15.4667	31.2				15.4667	40.3				15.4667	36				15.4667	48.4				15.4667	48.9				15.4667	59
							15.5333	19.5				15.5333	15.9				15.5333	23.1				15.5333	31.3				15.5333	40.3				15.5333	35.7				15.5333	48.3				15.5333	48.1				15.5333	59
							15.6	19.5				15.6	15.9				15.6	23				15.6	31.3				15.6	40.3				15.6	35.5				15.6	48.3				15.6	47.1				15.6	58.9
							15.6667	19.5				15.6667	15.9				15.6667	23				15.6667	31.3				15.6667	40.3				15.6667	35.3				15.6667	48.3				15.6667	46.6				15.6667	58.9
							15.7333	19.5				15.7333	15.8				15.7333	23				15.7333	31.3				15.7333	40.3				15.7333	35.2				15.7333	48.3				15.7333	46.2				15.7333	58.9
							15.8	19.5				15.8	15.8				15.8	22.9				15.8	31.3				15.8	40.3				15.8	35.1				15.8	48.3				15.8	46.1				15.8	58.9
							15.8667	19.5				15.8667	15.9				15.8667	22.8				15.8667	31.3				15.8667	40.3				15.8667	35				15.8667	48.3				15.8667	46.2				15.8667	58.9
							15.9333	19.5				15.9333	15.8				15.9333	22.8				15.9333	31.3				15.9333	40.3				15.9333	35				15.9333	48.2				15.9333	46.3				15.9333	58.9
							16	19.5				16	15.9				16	22.7				16	31.3				16	40.3				16	35				16	48.2				16	46.5				16	58.9
							16.0667	19.5				16.0667	15.9				16.0667	22.6				16.0667	31.3				16.0667	40.3				16.0667	34.9				16.0667	48.2				16.0667	46.7				16.0667	58.9
							16.1333	19.5				16.1333	15.9				16.1333	22.6				16.1333	31.3				16.1333	40.3				16.1333	34.9				16.1333	48.1				16.1333	46.7				16.1333	58.9
							16.2	19.5				16.2	15.9				16.2	22.5				16.2	31.3				16.2	40.3				16.2	34.9				16.2	48.1				16.2	46.6				16.2	58.9
							16.2667	19.5				16.2667	15.9				16.2667	22.5				16.2667	31.3				16.2667	40.3				16.2667	34.9				16.2667	48.1				16.2667	46.3				16.2667	58.8
							16.3333	19.5				16.3333	16				16.3333	22.4				16.3333	31.3				16.3333	40.3				16.3333	34.8				16.3333	48.1				16.3333	46				16.3333	58.8
							16.4	19.5				16.4	16				16.4	22.3				16.4	31.3				16.4	40.3				16.4	34.8				16.4	48				16.4	45.6				16.4	58.8
							16.4667	19.5				16.4667	16				16.4667	22.3				16.4667	31.3				16.4667	40.3				16.4667	34.6				16.4667	48				16.4667	45.2				16.4667	58.8
							16.5333	19.5				16.5333	16.1				16.5333	22.2				16.5333	31.3				16.5333	40.3				16.5333	34.5				16.5333	48				16.5333	44.8				16.5333	58.8
							16.6	19.5				16.6	16.1				16.6	22.2				16.6	31.3				16.6	40.3				16.6	34.3				16.6	48				16.6	44.5				16.6	58.8
							16.6667	19.5				16.6667	16.2				16.6667	22.1				16.6667	31.3				16.6667	40.3				16.6667	34.2				16.6667	48				16.6667	44.3				16.6667	58.8
							16.7333	19.5				16.7333	16.2				16.7333	22				16.7333	31.3				16.7333	40.3				16.7333	34				16.7333	47.9				16.7333	44.2				16.7333	58.8
							16.8	19.4				16.8	16.3				16.8	22				16.8	31.2				16.8	40.3				16.8	33.9				16.8	47.9				16.8	43.8				16.8	58.8
							16.8667	19.5				16.8667	16.3				16.8667	21.9				16.8667	31.2				16.8667	40.3				16.8667	33.8				16.8667	47.8				16.8667	43.5				16.8667	58.8
							16.9333	19.5				16.9333	16.3				16.9333	21.9				16.9333	31.2				16.9333	40.3				16.9333	33.8				16.9333	47.8				16.9333	43.3				16.9333	58.8
							17	19.5				17	16.4				17	21.8				17	31.1				17	40.3				17	33.8				17	47.8				17	43.3				17	58.7
							17.0667	19.4				17.0667	16.5				17.0667	21.7				17.0667	31.1				17.0667	40.3				17.0667	33.8				17.0667	47.8				17.0667	43.2				17.0667	58.7
							17.1333	19.4				17.1333	16.5				17.1333	21.7				17.1333	31				17.1333	40.3				17.1333	33.9				17.1333	47.7				17.1333	43.3				17.1333	58.7
							17.2	19.4				17.2	16.5				17.2	21.6				17.2	31				17.2	40.3				17.2	34				17.2	47.7				17.2	43.3				17.2	58.7
							17.2667	19.4				17.2667	16.6				17.2667	21.5				17.2667	30.9				17.2667	40.2				17.2667	34.1				17.2667	47.7				17.2667	43.4				17.2667	58.7
							17.3333	19.4				17.3333	16.6				17.3333	21.5				17.3333	30.8				17.3333	40.3				17.3333	34.3				17.3333	47.7				17.3333	43.4				17.3333	58.7
							17.4	19.4				17.4	16.6				17.4	21.4				17.4	30.7				17.4	40.3				17.4	34.4				17.4	47.6				17.4	43.3				17.4	58.7
							17.4667	19.4				17.4667	16.7				17.4667	21.4				17.4667	30.5				17.4667	40.3				17.4667	34.6				17.4667	47.6				17.4667	43.1				17.4667	58.6
							17.5333	19.4				17.5333	16.7				17.5333	21.3				17.5333	30.4				17.5333	40.3				17.5333	34.7				17.5333	47.6				17.5333	43				17.5333	58.6
							17.6	19.4				17.6	16.7				17.6	21.3				17.6	30.3				17.6	40.2				17.6	34.9				17.6	47.5				17.6	42.7				17.6	58.6
							17.6667	19.4				17.6667	16.7				17.6667	21.3				17.6667	30.2				17.6667	40.3				17.6667	35				17.6667	47.5				17.6667	42.5				17.6667	58.6
							17.7333	19.4				17.7333	16.7				17.7333	21.2				17.7333	30				17.7333	40.3				17.7333	35.2				17.7333	47.5				17.7333	42.3				17.7333	58.6
							17.8	19.4				17.8	16.7				17.8	21.2				17.8	29.9				17.8	40.3				17.8	35.3				17.8	47.4				17.8	42				17.8	58.6
							17.8667	19.4				17.8667	16.7				17.8667	21.1				17.8667	29.8				17.8667	40.2				17.8667	35.5				17.8667	47.4				17.8667	41.7				17.8667	58.6
							17.9333	19.4				17.9333	16.7				17.9333	21				17.9333	29.6				17.9333	40.3				17.9333	35.6				17.9333	47.3				17.9333	41.3				17.9333	58.5
							18	19.4				18	16.7				18	21				18	29.5				18	40.2				18	35.8				18	47.3				18	40.9				18	58.5
							18.0667	19.4				18.0667	16.6				18.0667	20.9				18.0667	29.4				18.0667	40.2				18.0667	35.9				18.0667	47.3				18.0667	40.3				18.0667	58.5
							18.1333	19.4				18.1333	16.6				18.1333	20.8				18.1333	29.3				18.1333	40.2				18.1333	36				18.1333	47.2				18.1333	39.8				18.1333	58.5
							18.2	19.4				18.2	16.6				18.2	20.8				18.2	29.2				18.2	40.3				18.2	36.2				18.2	47.2				18.2	39.1				18.2	58.5
							18.2667	19.4				18.2667	16.5				18.2667	20.7				18.2667	29.1				18.2667	40.2				18.2667	36.3				18.2667	47.1				18.2667	38.5				18.2667	58.5
							18.3333	19.4				18.3333	16.5				18.3333	20.7				18.3333	29				18.3333	40.2				18.3333	36.4				18.3333	47.1				18.3333	37.8				18.3333	58.5
							18.4	19.4				18.4	16.4				18.4	20.6				18.4	29				18.4	40.2				18.4	36.5				18.4	47.1				18.4	37.2				18.4	58.4
							18.4667	19.4				18.4667	16.4				18.4667	20.5				18.4667	28.9				18.4667	40.2				18.4667	36.6				18.4667	47				18.4667	36.5				18.4667	58.4
							18.5333	19.4				18.5333	16.3				18.5333	20.5				18.5333	28.8				18.5333	40.3				18.5333	36.7				18.5333	47				18.5333	36				18.5333	58.4
							18.6	19.4				18.6	16.2				18.6	20.4				18.6	28.8				18.6	40.2				18.6	36.8				18.6	47				18.6	35.4				18.6	58.4
							18.6667	19.4				18.6667	16.2				18.6667	20.4				18.6667	28.8				18.6667	40.2				18.6667	36.9				18.6667	46.9				18.6667	34.9				18.6667	58.4
							18.7333	19.4				18.7333	16.1				18.7333	20.3				18.7333	28.7				18.7333	40.2				18.7333	37				18.7333	46.9				18.7333	34.5				18.7333	58.4
							18.8	19.3				18.8	16				18.8	20.2				18.8	28.7				18.8	40.2				18.8	37.1				18.8	46.9				18.8	34.2				18.8	58.3
							18.8667	19.4				18.8667	15.9				18.8667	20.2				18.8667	28.7				18.8667	40.2				18.8667	37.2				18.8667	46.8				18.8667	34.1				18.8667	58.4
							18.9333	19.4				18.9333	15.9				18.9333	20.2				18.9333	28.6				18.9333	40.2				18.9333	37.2				18.9333	46.8				18.9333	33.9				18.9333	58.3
							19	19.3				19	15.8				19	20.1				19	28.6				19	40.2				19	37.3				19	46.7				19	33.9				19	58.3
							19.0667	19.3				19.0667	15.7				19.0667	20.1				19.0667	28.6				19.0667	40.2				19.0667	37.4				19.0667	46.7				19.0667	34				19.0667	58.3
							19.1333	19.3				19.1333	15.6				19.1333	20				19.1333	28.6				19.1333	40.2				19.1333	37.5				19.1333	46.6				19.1333	34				19.1333	58.3
							19.2	19.3				19.2	15.5				19.2	20				19.2	28.6				19.2	40.2				19.2	37.6				19.2	46.6				19.2	34.1				19.2	58.3
							19.2667	19.3				19.2667	15.5				19.2667	19.9				19.2667	28.6				19.2667	40.2				19.2667	37.7				19.2667	46.6				19.2667	34.1				19.2667	58.3
							19.3333	19.3				19.3333	15.4				19.3333	19.8				19.3333	28.6				19.3333	40.2				19.3333	37.8				19.3333	46.5				19.3333	34.3				19.3333	58.2
							19.4	19.3				19.4	15.3				19.4	19.8				19.4	28.6				19.4	40.2				19.4	37.9				19.4	46.5				19.4	34.4				19.4	58.2
							19.4667	19.3				19.4667	15.3				19.4667	19.7				19.4667	28.6				19.4667	40.2				19.4667	38				19.4667	46.4				19.4667	34.7				19.4667	58.2
							19.5333	19.3				19.5333	15.2				19.5333	19.7				19.5333	28.6				19.5333	40.2				19.5333	38.1				19.5333	46.4				19.5333	35				19.5333	58.2
							19.6	19.3				19.6	15.2				19.6	19.7				19.6	28.6				19.6	40.2				19.6	38.2				19.6	46.4				19.6	35.4				19.6	58.2
							19.6667	19.3				19.6667	15.2				19.6667	19.6				19.6667	28.6				19.6667	40.2				19.6667	38.3				19.6667	46.3				19.6667	35.8				19.6667	58.2
							19.7333	19.3				19.7333	15.1				19.7333	19.6				19.7333	28.7				19.7333	40.2				19.7333	38.5				19.7333	46.3				19.7333	36				19.7333	58.1
							19.8	19.3				19.8	15.1				19.8	19.5				19.8	28.7				19.8	40.2				19.8	38.6				19.8	46.2				19.8	36.1				19.8	58.1
							19.8667	19.3				19.8667	15.1				19.8667	19.5				19.8667	28.8				19.8667	40.2				19.8667	38.7				19.8667	46.2				19.8667	36.1				19.8667	58.1
							19.9333	19.3				19.9333	15.1				19.9333	19.4				19.9333	28.8				19.9333	40.2				19.9333	38.8				19.9333	46.2				19.9333	36.2				19.9333	58
							20	19.3				20	15.1				20	19.4				20	28.9				20	40.2				20	39				20	46.1				20	36.2				20	58.1
							20.0667	19.3				20.0667	15.2				20.0667	19.4				20.0667	28.9				20.0667	40.2				20.0667	39				20.0667	46.1				20.0667	36.5				20.0667	58
							20.1333	19.3				20.1333	15.2				20.1333	19.3				20.1333	29				20.1333	40.2				20.1333	39.2				20.1333	46				20.1333	36.8				20.1333	58
							20.2	19.3				20.2	15.3				20.2	19.3				20.2	29.1				20.2	40.2				20.2	39.3				20.2	46				20.2	37.2				20.2	58
							20.2667	19.3				20.2667	15.3				20.2667	19.2				20.2667	29.2				20.2667	40.2				20.2667	39.3				20.2667	45.9				20.2667	37.7				20.2667	58
							20.3333	19.3				20.3333	15.3				20.3333	19.2				20.3333	29.3				20.3333	40.2				20.3333	39.4				20.3333	45.9				20.3333	38.3				20.3333	57.9
							20.4	19.3				20.4	15.4				20.4	19.1				20.4	29.4				20.4	40.2				20.4	39.5				20.4	45.8				20.4	38.8				20.4	57.9
							20.4667	19.3				20.4667	15.5				20.4667	19.1				20.4667	29.4				20.4667	40.2				20.4667	39.6				20.4667	45.8				20.4667	39.4				20.4667	57.9
							20.5333	19.3				20.5333	15.5				20.5333	19				20.5333	29.5				20.5333	40.2				20.5333	39.6				20.5333	45.8				20.5333	39.7				20.5333	57.9
							20.6	19.3				20.6	15.6				20.6	19				20.6	29.6				20.6	40.2				20.6	39.7				20.6	45.7				20.6	40				20.6	57.8
							20.6667	19.3				20.6667	15.7				20.6667	18.9				20.6667	29.7				20.6667	40.2				20.6667	39.8				20.6667	45.7				20.6667	40.2				20.6667	57.8
							20.7333	19.3				20.7333	15.8				20.7333	18.9				20.7333	29.8				20.7333	40.2				20.7333	39.8				20.7333	45.6				20.7333	40.3				20.7333	57.8
							20.8	19.2				20.8	15.9				20.8	18.9				20.8	29.9				20.8	40.2				20.8	39.9				20.8	45.6				20.8	40.3				20.8	57.8
							20.8667	19.2				20.8667	16				20.8667	18.8				20.8667	29.9				20.8667	40.2				20.8667	39.9				20.8667	45.5				20.8667	40.3				20.8667	57.8
							20.9333	19.2				20.9333	16.1				20.9333	18.8				20.9333	30				20.9333	40.2				20.9333	40				20.9333	45.5				20.9333	40.4				20.9333	57.7
							21	19.2				21	16.2				21	18.7				21	30.1				21	40.1				21	40				21	45.5				21	40.4				21	57.7
							21.0667	19.2				21.0667	16.3				21.0667	18.7				21.0667	30.1				21.0667	40.1				21.0667	40.1				21.0667	45.4				21.0667	40.5				21.0667	57.7
							21.1333	19.2				21.1333	16.4				21.1333	18.6				21.1333	30.2				21.1333	40.1				21.1333	40.1				21.1333	45.4				21.1333	40.5				21.1333	57.7
							21.2	19.2				21.2	16.5				21.2	18.6				21.2	30.2				21.2	40.1				21.2	40.2				21.2	45.3				21.2	40.5				21.2	57.7
							21.2667	19.2				21.2667	16.6				21.2667	18.5				21.2667	30.2				21.2667	40.1				21.2667	40.2				21.2667	45.3				21.2667	40.5				21.2667	57.6
							21.3333	19.2				21.3333	16.7				21.3333	18.5				21.3333	30.2				21.3333	40.1				21.3333	40.3				21.3333	45.2				21.3333	40.5				21.3333	57.6
							21.4	19.2				21.4	16.8				21.4	18.4				21.4	30.3				21.4	40.1				21.4	40.3				21.4	45.2				21.4	40.6				21.4	57.6
							21.4667	19.2				21.4667	16.9				21.4667	18.4				21.4667	30.3				21.4667	40.1				21.4667	40.4				21.4667	45.1				21.4667	41				21.4667	57.6
							21.5333	19.2				21.5333	17				21.5333	18.4				21.5333	30.2				21.5333	40.1				21.5333	40.4				21.5333	45.1				21.5333	41.4				21.5333	57.5
							21.6	19.2				21.6	17.1				21.6	18.3				21.6	30.2				21.6	40.1				21.6	40.5				21.6	45				21.6	41.6				21.6	57.5
							21.6667	19.2				21.6667	17.2				21.6667	18.3				21.6667	30.2				21.6667	40.1				21.6667	40.5				21.6667	45				21.6667	41.6				21.6667	57.5
							21.7333	19.2				21.7333	17.2				21.7333	18.3				21.7333	30.2				21.7333	40.1				21.7333	40.6				21.7333	44.9				21.7333	41.5				21.7333	57.5
							21.8	19.2				21.8	17.3				21.8	18.2				21.8	30.2				21.8	40.1				21.8	40.7				21.8	44.9				21.8	41.3				21.8	57.5
							21.8667	19.2				21.8667	17.4				21.8667	18.2				21.8667	30.1				21.8667	40.1				21.8667	40.7				21.8667	44.8				21.8667	41				21.8667	57.4
							21.9333	19.2				21.9333	17.5				21.9333	18.1				21.9333	30				21.9333	40.1				21.9333	40.8				21.9333	44.8				21.9333	40.6				21.9333	57.4
							22	19.2				22	17.6				22	18.1				22	29.9				22	40.1				22	40.8				22	44.7				22	40.3				22	57.4
							22.0667	19.2				22.0667	17.7				22.0667	18				22.0667	29.8				22.0667	40.1				22.0667	40.8				22.0667	44.7				22.0667	39.9				22.0667	57.3
							22.1333	19.2				22.1333	17.8				22.1333	18				22.1333	29.7				22.1333	40.1				22.1333	40.8				22.1333	44.6				22.1333	39.6				22.1333	57.3
							22.2	19.2				22.2	17.8				22.2	18				22.2	29.5				22.2	40				22.2	40.9				22.2	44.6				22.2	39.4				22.2	57.3
							22.2667	19.2				22.2667	17.9				22.2667	18				22.2667	29.4				22.2667	40				22.2667	41				22.2667	44.5				22.2667	39.2				22.2667	57.3
							22.3333	19.2				22.3333	18				22.3333	17.9				22.3333	29.2				22.3333	40				22.3333	41				22.3333	44.5				22.3333	38.9				22.3333	57.2
							22.4	19.2				22.4	18.1				22.4	17.9				22.4	29				22.4	40				22.4	41.1				22.4	44.4				22.4	38.7				22.4	57.2
							22.4667	19.2				22.4667	18.1				22.4667	17.8				22.4667	28.9				22.4667	40				22.4667	41				22.4667	44.4				22.4667	38.5				22.4667	57.2
							22.5333	19.1				22.5333	18.2				22.5333	17.8				22.5333	28.8				22.5333	40				22.5333	41				22.5333	44.3				22.5333	38.5				22.5333	57.2
							22.6	19.1				22.6	18.3				22.6	17.8				22.6	28.7				22.6	40				22.6	40.8				22.6	44.3				22.6	38.7				22.6	57.1
							22.6667	19.1				22.6667	18.3				22.6667	17.7				22.6667	28.6				22.6667	40				22.6667	40.6				22.6667	44.2				22.6667	39				22.6667	57.1
							22.7333	19.1				22.7333	18.4				22.7333	17.7				22.7333	28.6				22.7333	40				22.7333	40.4				22.7333	44.2				22.7333	39.5				22.7333	57.1
							22.8	19.1				22.8	18.4				22.8	17.6				22.8	28.6				22.8	40				22.8	40.1				22.8	44.1				22.8	40				22.8	57
							22.8667	19.1				22.8667	18.5				22.8667	17.6				22.8667	28.6				22.8667	40				22.8667	39.8				22.8667	44.1				22.8667	40.2				22.8667	57
							22.9333	19.1				22.9333	18.5				22.9333	17.6				22.9333	28.6				22.9333	40				22.9333	39.5				22.9333	44				22.9333	40.2				22.9333	57
							23	19.1				23	18.6				23	17.5				23	28.6				23	40				23	39.2				23	44				23	40.1				23	57
							23.0667	19.1				23.0667	18.6				23.0667	17.5				23.0667	28.7				23.0667	39.9				23.0667	38.9				23.0667	43.9				23.0667	40.1				23.0667	56.9
							23.1333	19.1				23.1333	18.7				23.1333	17.5				23.1333	28.7				23.1333	39.9				23.1333	38.6				23.1333	43.9				23.1333	40.3				23.1333	56.9
							23.2	19.1				23.2	18.8				23.2	17.4				23.2	28.7				23.2	39.9				23.2	38.3				23.2	43.8				23.2	40.7				23.2	56.9
							23.2667	19.1				23.2667	18.8				23.2667	17.4				23.2667	28.7				23.2667	39.9				23.2667	37.9				23.2667	43.8				23.2667	41.3				23.2667	56.9
							23.3333	19.1				23.3333	18.8				23.3333	17.3				23.3333	28.7				23.3333	39.9				23.3333	37.6				23.3333	43.7				23.3333	42				23.3333	56.8
							23.4	19.1				23.4	18.9				23.4	17.3				23.4	28.6				23.4	39.9				23.4	37.2				23.4	43.7				23.4	42.6				23.4	56.8
							23.4667	19.1				23.4667	18.9				23.4667	17.3				23.4667	28.6				23.4667	39.9				23.4667	36.9				23.4667	43.6				23.4667	43.4				23.4667	56.8
							23.5333	19.1				23.5333	19				23.5333	17.2				23.5333	28.5				23.5333	39.9				23.5333	36.6				23.5333	43.6				23.5333	44				23.5333	56.7
							23.6	19.1				23.6	19				23.6	17.2				23.6	28.5				23.6	39.9				23.6	36.3				23.6	43.5				23.6	44.6				23.6	56.7
							23.6667	19.1				23.6667	19.1				23.6667	17.2				23.6667	28.3				23.6667	39.8				23.6667	36.1				23.6667	43.5				23.6667	45.1				23.6667	56.7
							23.7333	19.1				23.7333	19.1				23.7333	17.1				23.7333	28.2				23.7333	39.8				23.7333	36				23.7333	43.4				23.7333	45.5				23.7333	56.7
							23.8	19.1				23.8	19.1				23.8	17.1				23.8	28.1				23.8	39.8				23.8	35.9				23.8	43.4				23.8	45.8				23.8	56.6
							23.8667	19				23.8667	19.2				23.8667	17.1				23.8667	28				23.8667	39.8				23.8667	35.8				23.8667	43.3				23.8667	46				23.8667	56.6
							23.9333	19.1				23.9333	19.2				23.9333	17				23.9333	27.8				23.9333	39.8				23.9333	35.8				23.9333	43.3				23.9333	46.2				23.9333	56.5
							24	19.1				24	19.2				24	17				24	27.6				24	39.8				24	35.9				24	43.2				24	46.3				24	56.5
							24.0667	19.1				24.0667	19.3				24.0667	17				24.0667	27.4				24.0667	39.8				24.0667	35.9				24.0667	43.2				24.0667	46.5				24.0667	56.5
							24.1333	19				24.1333	19.3				24.1333	16.9				24.1333	27.2				24.1333	39.8				24.1333	36				24.1333	43.1				24.1333	46.6				24.1333	56.5
							24.2	19				24.2	19.3				24.2	16.9				24.2	26.9				24.2	39.8				24.2	36.2				24.2	43.1				24.2	46.7				24.2	56.4
							24.2667	19				24.2667	19.4				24.2667	16.8				24.2667	26.6				24.2667	39.7				24.2667	36.3				24.2667	43				24.2667	46.8				24.2667	56.4
							24.3333	19				24.3333	19.4				24.3333	16.8				24.3333	26.4				24.3333	39.7				24.3333	36.4				24.3333	43				24.3333	46.9				24.3333	56.4
							24.4	19				24.4	19.4				24.4	16.8				24.4	26.1				24.4	39.7				24.4	36.6				24.4	42.9				24.4	47				24.4	56.3
							24.4667	19				24.4667	19.4				24.4667	16.7				24.4667	25.8				24.4667	39.7				24.4667	36.7				24.4667	42.9				24.4667	47.1				24.4667	56.3
							24.5333	19				24.5333	19.4				24.5333	16.7				24.5333	25.7				24.5333	39.7				24.5333	36.9				24.5333	42.8				24.5333	47.2				24.5333	56.3
							24.6	19				24.6	19.5				24.6	16.7				24.6	25.5				24.6	39.7				24.6	37.1				24.6	42.8				24.6	47.3				24.6	56.2
							24.6667	19				24.6667	19.5				24.6667	16.6				24.6667	25.4				24.6667	39.7				24.6667	37.3				24.6667	42.7				24.6667	47.5				24.6667	56.2
							24.7333	19				24.7333	19.5				24.7333	16.6				24.7333	25.4				24.7333	39.7				24.7333	37.5				24.7333	42.6				24.7333	47.6				24.7333	56.2
							24.8	19				24.8	19.5				24.8	16.6				24.8	25.4				24.8	39.7				24.8	37.7				24.8	42.6				24.8	47.8				24.8	56.1
							24.8667	19				24.8667	19.6				24.8667	16.5				24.8667	25.5				24.8667	39.7				24.8667	38				24.8667	42.5				24.8667	47.9				24.8667	56.1
							24.9333	19				24.9333	19.6				24.9333	16.5				24.9333	25.7				24.9333	39.6				24.9333	38.2				24.9333	42.5				24.9333	47.9				24.9333	56.1
							25	19				25	19.6				25	16.5				25	25.8				25	39.6				25	38.4				25	42.4				25	47.9				25	56
							25.0667	19				25.0667	19.6				25.0667	16.4				25.0667	26				25.0667	39.6				25.0667	38.6				25.0667	42.4				25.0667	47.7				25.0667	56
							25.1333	19				25.1333	19.6				25.1333	16.4				25.1333	26.2				25.1333	39.6				25.1333	38.8				25.1333	42.3				25.1333	47.7				25.1333	56
							25.2	19				25.2	19.6				25.2	16.4				25.2	26.5				25.2	39.6				25.2	38.9				25.2	42.3				25.2	47.7				25.2	55.9
							25.2667	19				25.2667	19.6				25.2667	16.3				25.2667	26.7				25.2667	39.6				25.2667	39.1				25.2667	42.2				25.2667	47.8				25.2667	55.9
							25.3333	18.9				25.3333	19.6				25.3333	16.3				25.3333	26.9				25.3333	39.6				25.3333	39.3				25.3333	42.2				25.3333	47.9				25.3333	55.8
							25.4	19				25.4	19.7				25.4	16.3				25.4	27.1				25.4	39.6				25.4	39.5				25.4	42.1				25.4	48				25.4	55.8
							25.4667	19				25.4667	19.7				25.4667	16.2				25.4667	27.3				25.4667	39.6				25.4667	39.6				25.4667	42.1				25.4667	48.1				25.4667	55.8
							25.5333	19				25.5333	19.7				25.5333	16.2				25.5333	27.5				25.5333	39.5				25.5333	39.8				25.5333	42				25.5333	48.3				25.5333	55.7
							25.6	18.9				25.6	19.7				25.6	16.1				25.6	27.7				25.6	39.5				25.6	39.9				25.6	42				25.6	48.3				25.6	55.7
							25.6667	18.9				25.6667	19.7				25.6667	16.1				25.6667	27.9				25.6667	39.5				25.6667	40.1				25.6667	41.9				25.6667	48.4				25.6667	55.7
							25.7333	18.9				25.7333	19.7				25.7333	16.1				25.7333	28				25.7333	39.5				25.7333	40.2				25.7333	41.9				25.7333	48.3				25.7333	55.7
							25.8	18.9				25.8	19.7				25.8	16.1				25.8	28.2				25.8	39.5				25.8	40.3				25.8	41.8				25.8	48.3				25.8	55.6
							25.8667	18.9				25.8667	19.7				25.8667	16				25.8667	28.4				25.8667	39.5				25.8667	40.4				25.8667	41.8				25.8667	48.3				25.8667	55.5
							25.9333	18.9				25.9333	19.7				25.9333	16				25.9333	28.6				25.9333	39.4				25.9333	40.5				25.9333	41.7				25.9333	48.3				25.9333	55.5
							26	18.9				26	19.7				26	16				26	28.7				26	39.4				26	40.6				26	41.7				26	48.2				26	55.5
							26.0667	18.9				26.0667	19.7				26.0667	15.9				26.0667	28.9				26.0667	39.4				26.0667	40.7				26.0667	41.6				26.0667	48.1				26.0667	55.4
							26.1333	18.9				26.1333	19.7				26.1333	15.9				26.1333	29				26.1333	39.4				26.1333	40.8				26.1333	41.6				26.1333	48.1				26.1333	55.4
							26.2	18.9				26.2	19.7				26.2	15.9				26.2	29.2				26.2	39.4				26.2	40.9				26.2	41.5				26.2	48				26.2	55.4
							26.2667	18.9				26.2667	19.7				26.2667	15.8				26.2667	29.3				26.2667	39.3				26.2667	40.9				26.2667	41.5				26.2667	47.9				26.2667	55.3
							26.3333	18.9				26.3333	19.7				26.3333	15.8				26.3333	29.5				26.3333	39.3				26.3333	41				26.3333	41.4				26.3333	47.9				26.3333	55.3
							26.4	18.9				26.4	19.7				26.4	15.8				26.4	29.6				26.4	39.3				26.4	41.1				26.4	41.4				26.4	47.8				26.4	55.3
							26.4667	18.9				26.4667	19.7				26.4667	15.8				26.4667	29.8				26.4667	39.3				26.4667	41.1				26.4667	41.3				26.4667	47.7				26.4667	55.2
							26.5333	18.9				26.5333	19.7				26.5333	15.7				26.5333	29.9				26.5333	39.3				26.5333	41.2				26.5333	41.3				26.5333	47.7				26.5333	55.2
							26.6	18.9				26.6	19.7				26.6	15.7				26.6	30				26.6	39.3				26.6	41.2				26.6	41.2				26.6	47.6				26.6	55.1
							26.6667	18.9				26.6667	19.6				26.6667	15.6				26.6667	30.1				26.6667	39.2				26.6667	41.3				26.6667	41.2				26.6667	47.6				26.6667	55.1
							26.7333	18.9				26.7333	19.6				26.7333	15.6				26.7333	30.2				26.7333	39.2				26.7333	41.3				26.7333	41.1				26.7333	47.6				26.7333	55.1
							26.8	18.8				26.8	19.6				26.8	15.6				26.8	30.3				26.8	39.2				26.8	41.3				26.8	41.1				26.8	47.6				26.8	55
							26.8667	18.8				26.8667	19.6				26.8667	15.5				26.8667	30.4				26.8667	39.2				26.8667	41.4				26.8667	41				26.8667	47.7				26.8667	55
							26.9333	18.8				26.9333	19.6				26.9333	15.5				26.9333	30.5				26.9333	39.2				26.9333	41.4				26.9333	41				26.9333	47.8				26.9333	54.9
							27	18.8				27	19.6				27	15.5				27	30.5				27	39.2				27	41.5				27	40.9				27	47.8				27	54.9
							27.0667	18.8				27.0667	19.5				27.0667	15.5				27.0667	30.6				27.0667	39.1				27.0667	41.5				27.0667	40.9				27.0667	47.9				27.0667	54.9
							27.1333	18.8				27.1333	19.5				27.1333	15.5				27.1333	30.6				27.1333	39.1				27.1333	41.5				27.1333	40.8				27.1333	48				27.1333	54.8
							27.2	18.8				27.2	19.4				27.2	15.4				27.2	30.7				27.2	39.1				27.2	41.5				27.2	40.8				27.2	48.1				27.2	54.8
							27.2667	18.8				27.2667	19.4				27.2667	15.4				27.2667	30.7				27.2667	39.1				27.2667	41.5				27.2667	40.7				27.2667	48.2				27.2667	54.7
							27.3333	18.8				27.3333	19.4				27.3333	15.4				27.3333	30.8				27.3333	39.1				27.3333	41.5				27.3333	40.7				27.3333	48.3				27.3333	54.7
							27.4	18.8				27.4	19.3				27.4	15.3				27.4	30.8				27.4	39				27.4	41.6				27.4	40.6				27.4	48.4				27.4	54.7
							27.4667	18.8				27.4667	19.3				27.4667	15.3				27.4667	30.9				27.4667	39				27.4667	41.6				27.4667	40.6				27.4667	48.4				27.4667	54.6
							27.5333	18.8				27.5333	19.3				27.5333	15.3				27.5333	30.9				27.5333	39				27.5333	41.6				27.5333	40.5				27.5333	48.5				27.5333	54.6
							27.6	18.8				27.6	19.2				27.6	15.3				27.6	30.9				27.6	39				27.6	41.6				27.6	40.5				27.6	48.6				27.6	54.5
							27.6667	18.8				27.6667	19.1				27.6667	15.2				27.6667	30.9				27.6667	39				27.6667	41.6				27.6667	40.4				27.6667	48.6				27.6667	54.5
							27.7333	18.8				27.7333	19.1				27.7333	15.2				27.7333	31				27.7333	38.9				27.7333	41.6				27.7333	40.4				27.7333	48.7				27.7333	54.5
							27.8	18.8				27.8	19				27.8	15.2				27.8	31				27.8	38.9				27.8	41.6				27.8	40.3				27.8	48.8				27.8	54.4
							27.8667	18.7				27.8667	19				27.8667	15.1				27.8667	31				27.8667	38.9				27.8667	41.6				27.8667	40.3				27.8667	48.9				27.8667	54.4
							27.9333	18.7				27.9333	18.9				27.9333	15.1				27.9333	31				27.9333	38.9				27.9333	41.6				27.9333	40.2				27.9333	48.9				27.9333	54.3
							28	18.8				28	18.8				28	15.1				28	31				28	38.9				28	41.6				28	40.2				28	49				28	54.3
							28.0667	18.7				28.0667	18.7				28.0667	15.1				28.0667	31.1				28.0667	38.9				28.0667	41.6				28.0667	40.1				28.0667	49.1				28.0667	54.2
							28.1333	18.7				28.1333	18.7				28.1333	15				28.1333	31.1				28.1333	38.8				28.1333	41.6				28.1333	40.1				28.1333	49.1				28.1333	54.2
							28.2	18.7				28.2	18.6				28.2	15				28.2	31.1				28.2	38.8				28.2	41.6				28.2	40				28.2	49.2				28.2	54.1
							28.2667	18.7				28.2667	18.5				28.2667	15				28.2667	31.1				28.2667	38.8				28.2667	41.6				28.2667	40				28.2667	49.3				28.2667	54.1
							28.3333	18.7				28.3333	18.5				28.3333	15				28.3333	31.1				28.3333	38.8				28.3333	41.6				28.3333	39.9				28.3333	49.3				28.3333	54.1
							28.4	18.7				28.4	18.4				28.4	14.9				28.4	31.2				28.4	38.8				28.4	41.6				28.4	39.9				28.4	49.4				28.4	54
							28.4667	18.7				28.4667	18.3				28.4667	14.9				28.4667	31.2				28.4667	38.8				28.4667	41.6				28.4667	39.8				28.4667	49.4				28.4667	54
							28.5333	18.7				28.5333	18.2				28.5333	14.9				28.5333	31.2				28.5333	38.7				28.5333	41.6				28.5333	39.8				28.5333	49.5				28.5333	53.9
							28.6	18.7				28.6	18.1				28.6	14.8				28.6	31.2				28.6	38.7				28.6	41.6				28.6	39.7				28.6	49.5				28.6	53.9
							28.6667	18.7				28.6667	18.1				28.6667	14.8				28.6667	31.2				28.6667	38.7				28.6667	41.6				28.6667	39.7				28.6667	49.6				28.6667	53.9
							28.7333	18.6				28.7333	18				28.7333	14.8				28.7333	31.2				28.7333	38.7				28.7333	41.6				28.7333	39.6				28.7333	49.6				28.7333	53.8
							28.8	18.6				28.8	17.9				28.8	14.8				28.8	31.2				28.8	38.6				28.8	41.6				28.8	39.6				28.8	49.7				28.8	53.8
							28.8667	18.6				28.8667	17.9				28.8667	14.7				28.8667	31.2				28.8667	38.6				28.8667	41.6				28.8667	39.5				28.8667	49.7				28.8667	53.7
							28.9333	18.6				28.9333	17.8				28.9333	14.7				28.9333	31.2				28.9333	38.6				28.9333	41.6				28.9333	39.5				28.9333	49.8				28.9333	53.7
							29	18.6				29	17.7				29	14.7				29	31.2				29	38.6				29	41.6				29	39.4				29	49.8				29	53.6
							29.0667	18.6				29.0667	17.7				29.0667	14.6				29.0667	31.2				29.0667	38.5				29.0667	41.6				29.0667	39.4				29.0667	49.9				29.0667	53.6
							29.1333	18.6				29.1333	17.6				29.1333	14.6				29.1333	31.2				29.1333	38.5				29.1333	41.6				29.1333	39.3				29.1333	50				29.1333	53.5
							29.2	18.6				29.2	17.6				29.2	14.6				29.2	31.2				29.2	38.5				29.2	41.6				29.2	39.3				29.2	50				29.2	53.5
							29.2667	18.6				29.2667	17.5				29.2667	14.6				29.2667	31.2				29.2667	38.5				29.2667	41.6				29.2667	39.2				29.2667	50				29.2667	53.5
							29.3333	18.6				29.3333	17.5				29.3333	14.6				29.3333	31.2				29.3333	38.5				29.3333	41.6				29.3333	39.2				29.3333	50.1				29.3333	53.5
							29.4	18.6				29.4	17.4				29.4	14.5				29.4	31.2				29.4	38.5				29.4	41.6				29.4	39.1				29.4	50.1				29.4	53.4
							29.4667	18.5				29.4667	17.4				29.4667	14.5				29.4667	31.2				29.4667	38.4				29.4667	41.6				29.4667	39.1				29.4667	50.2				29.4667	53.4
							29.5333	18.6				29.5333	17.3				29.5333	14.5				29.5333	31.2				29.5333	38.4				29.5333	41.5				29.5333	39.1				29.5333	50.2				29.5333	53.3
							29.6	18.5				29.6	17.3				29.6	14.5				29.6	31.2				29.6	38.4				29.6	41.5				29.6	39				29.6	50.3				29.6	53.3
							29.6667	18.5				29.6667	17.2				29.6667	14.4				29.6667	31.1				29.6667	38.4				29.6667	41.5				29.6667	39				29.6667	50.3				29.6667	53.2
							29.7333	18.5				29.7333	17.2				29.7333	14.4				29.7333	31				29.7333	38.3				29.7333	41.6				29.7333	38.9				29.7333	50.3				29.7333	53.2
							29.8	18.5				29.8	17.2				29.8	14.4				29.8	30.9				29.8	38.3				29.8	41.5				29.8	38.9				29.8	50.4				29.8	53.1
							29.8667	18.5				29.8667	17.2				29.8667	14.3				29.8667	30.7				29.8667	38.3				29.8667	41.6				29.8667	38.8				29.8667	50.4				29.8667	53.1
							29.9333	18.5				29.9333	17.1				29.9333	14.3				29.9333	30.5				29.9333	38.3				29.9333	41.6				29.9333	38.8				29.9333	50.5				29.9333	53
							30	18.5				30	17.2				30	14.3				30	30.3				30	38.2				30	41.6				30	38.7				30	50.5				30	53
							30.0667	18.5				30.0667	17.1				30.0667	14.3				30.0667	30.1				30.0667	38.2				30.0667	41.6				30.0667	38.7				30.0667	50.6				30.0667	53
							30.1333	18.5				30.1333	17.1				30.1333	14.3				30.1333	30				30.1333	38.2				30.1333	41.6				30.1333	38.6				30.1333	50.6				30.1333	52.9
							30.2	18.5				30.2	17.1				30.2	14.2				30.2	30				30.2	38.2				30.2	41.6				30.2	38.6				30.2	50.7				30.2	52.9
							30.2667	18.4				30.2667	17.1				30.2667	14.2				30.2667	29.9				30.2667	38.1				30.2667	41.6				30.2667	38.5				30.2667	50.7				30.2667	52.8
							30.3333	18.4				30.3333	17.1				30.3333	14.2				30.3333	29.9				30.3333	38.1				30.3333	41.6				30.3333	38.5				30.3333	50.7				30.3333	52.8
							30.4	18.4				30.4	17.1				30.4	14.2				30.4	29.9				30.4	38.1				30.4	41.7				30.4	38.4				30.4	50.8				30.4	52.8
							30.4667	18.4				30.4667	17.1				30.4667	14.1				30.4667	30				30.4667	38.1				30.4667	41.8				30.4667	38.4				30.4667	50.8				30.4667	52.7
							30.5333	18.4				30.5333	17.1				30.5333	14.1				30.5333	30				30.5333	38.1				30.5333	41.9				30.5333	38.4				30.5333	50.9				30.5333	52.7
							30.6	18.4				30.6	17.1				30.6	14.1				30.6	30				30.6	38				30.6	41.8				30.6	38.3				30.6	51				30.6	52.6
							30.6667	18.4				30.6667	17.2				30.6667	14.1				30.6667	30.1				30.6667	38				30.6667	41.2				30.6667	38.3				30.6667	51				30.6667	52.6
							30.7333	18.4				30.7333	17.2				30.7333	14				30.7333	30.2				30.7333	38				30.7333	40.4				30.7333	38.2				30.7333	51.1				30.7333	52.5
							30.8	18.4				30.8	17.2				30.8	14				30.8	30.2				30.8	37.9				30.8	39.6				30.8	38.2				30.8	51.2				30.8	52.5
							30.8667	18.3				30.8667	17.2				30.8667	14				30.8667	30.3				30.8667	37.9				30.8667	38.9				30.8667	38.1				30.8667	51.1				30.8667	52.5
							30.9333	18.3				30.9333	17.2				30.9333	14				30.9333	30.4				30.9333	37.9				30.9333	38.2				30.9333	38.1				30.9333	50.8				30.9333	52.4
							31	18.3				31	17.2				31	14				31	30.4				31	37.9				31	37.6				31	38				31	50.5				31	52.4
							31.0667	18.3				31.0667	17.3				31.0667	13.9				31.0667	30.5				31.0667	37.9				31.0667	37				31.0667	38				31.0667	50.1				31.0667	52.3
							31.1333	18.3				31.1333	17.3				31.1333	13.9				31.1333	30.6				31.1333	37.8				31.1333	36.5				31.1333	37.9				31.1333	49.8				31.1333	52.3
							31.2	18.3				31.2	17.3				31.2	13.8				31.2	30.6				31.2	37.8				31.2	36				31.2	37.9				31.2	49.6				31.2	52.2
							31.2667	18.3				31.2667	17.4				31.2667	13.8				31.2667	30.7				31.2667	37.8				31.2667	35.5				31.2667	37.8				31.2667	49.4				31.2667	52.2
							31.3333	18.3				31.3333	17.4				31.3333	13.8				31.3333	30.7				31.3333	37.7				31.3333	35.1				31.3333	37.8				31.3333	49.4				31.3333	52.1
							31.4	18.3				31.4	17.4				31.4	13.8				31.4	30.7				31.4	37.7				31.4	34.7				31.4	37.8				31.4	49.3				31.4	52.1
							31.4667	18.2				31.4667	17.4				31.4667	13.7				31.4667	30.8				31.4667	37.7				31.4667	34.4				31.4667	37.7				31.4667	49.3				31.4667	52.1
							31.5333	18.2				31.5333	17.5				31.5333	13.7				31.5333	30.8				31.5333	37.7				31.5333	34.1				31.5333	37.7				31.5333	49.3				31.5333	52
							31.6	18.2				31.6	17.5				31.6	13.7				31.6	30.9				31.6	37.6				31.6	33.9				31.6	37.6				31.6	49.3				31.6	52
							31.6667	18.2				31.6667	17.5				31.6667	13.7				31.6667	30.9				31.6667	37.6				31.6667	33.7				31.6667	37.6				31.6667	49.4				31.6667	51.9
							31.7333	18.2				31.7333	17.6				31.7333	13.7				31.7333	30.8				31.7333	37.6				31.7333	33.5				31.7333	37.5				31.7333	49.5				31.7333	51.9
							31.8	18.2				31.8	17.6				31.8	13.6				31.8	30.2				31.8	37.6				31.8	33.4				31.8	37.5				31.8	49.5				31.8	51.8
							31.8667	18.2				31.8667	17.7				31.8667	13.6				31.8667	29				31.8667	37.6				31.8667	33.3				31.8667	37.4				31.8667	49.6				31.8667	51.8
							31.9333	18.2				31.9333	17.7				31.9333	13.6				31.9333	28.2				31.9333	37.5				31.9333	33.3				31.9333	37.4				31.9333	49.6				31.9333	51.8
							32	18.2				32	17.7				32	13.6				32	27.5				32	37.5				32	33.3				32	37.3				32	49.7				32	51.7
							32.0667	18.1				32.0667	17.8				32.0667	13.6				32.0667	27.1				32.0667	37.5				32.0667	33.3				32.0667	37.3				32.0667	49.7				32.0667	51.6
							32.1333	18.1				32.1333	17.8				32.1333	13.5				32.1333	26.8				32.1333	37.4				32.1333	33.4				32.1333	37.2				32.1333	49.8				32.1333	51.6
							32.2	18.1				32.2	17.8				32.2	13.5				32.2	26.6				32.2	37.4				32.2	33.5				32.2	37.2				32.2	49.8				32.2	51.6
							32.2667	18.1				32.2667	17.9				32.2667	13.5				32.2667	26.6				32.2667	37.4				32.2667	33.6				32.2667	37.2				32.2667	49.9				32.2667	51.5
							32.3333	18.1				32.3333	17.9				32.3333	13.5				32.3333	26.6				32.3333	37.4				32.3333	33.7				32.3333	37.1				32.3333	49.9				32.3333	51.5
							32.4	18.1				32.4	17.9				32.4	13.4				32.4	26.7				32.4	37.4				32.4	33.8				32.4	37.1				32.4	50				32.4	51.4
							32.4667	18				32.4667	18				32.4667	13.4				32.4667	26.8				32.4667	37.3				32.4667	34				32.4667	37				32.4667	50.1				32.4667	51.4
							32.5333	18				32.5333	18				32.5333	13.4				32.5333	27				32.5333	37.3				32.5333	34.1				32.5333	37				32.5333	50.1				32.5333	51.3
							32.6	18				32.6	18.1				32.6	13.4				32.6	27.2				32.6	37.3				32.6	34.3				32.6	37				32.6	50.2				32.6	51.3
							32.6667	18				32.6667	18.1				32.6667	13.4				32.6667	27.4				32.6667	37.2				32.6667	34.3				32.6667	36.9				32.6667	50.3				32.6667	51.3
							32.7333	18				32.7333	18.1				32.7333	13.4				32.7333	27.6				32.7333	37.2				32.7333	34.4				32.7333	36.9				32.7333	50.3				32.7333	51.2
							32.8	18				32.8	18.1				32.8	13.3				32.8	27.8				32.8	37.2				32.8	34.5				32.8	36.8				32.8	50.4				32.8	51.2
							32.8667	18				32.8667	18.2				32.8667	13.3				32.8667	28				32.8667	37.2				32.8667	34.7				32.8667	36.8				32.8667	50.5				32.8667	51.2
							32.9333	18				32.9333	18.2				32.9333	13.3				32.9333	28.2				32.9333	37.2				32.9333	34.9				32.9333	36.7				32.9333	50.5				32.9333	51.1
							33	18				33	18.2				33	13.3				33	28.4				33	37.1				33	35				33	36.7				33	50.6				33	51.1
							33.0667	17.9				33.0667	18.2				33.0667	13.3				33.0667	28.5				33.0667	37.1				33.0667	35.2				33.0667	36.6				33.0667	50.6				33.0667	51
							33.1333	17.9				33.1333	18.3				33.1333	13.3				33.1333	28.6				33.1333	37.1				33.1333	35.3				33.1333	36.6				33.1333	50.6				33.1333	51
							33.2	17.9				33.2	18.3				33.2	13.2				33.2	28.7				33.2	37				33.2	35.5				33.2	36.6				33.2	50.7				33.2	50.9
							33.2667	17.9				33.2667	18.3				33.2667	13.2				33.2667	28.7				33.2667	37				33.2667	35.6				33.2667	36.5				33.2667	50.7				33.2667	50.9
							33.3333	17.9				33.3333	18.4				33.3333	13.2				33.3333	28.7				33.3333	37				33.3333	35.8				33.3333	36.5				33.3333	50.7				33.3333	50.8
							33.4	17.9				33.4	18.4				33.4	13.2				33.4	28.7				33.4	36.9				33.4	35.9				33.4	36.4				33.4	50.8				33.4	50.8
							33.4667	17.9				33.4667	18.4				33.4667	13.1				33.4667	28.7				33.4667	36.9				33.4667	36.1				33.4667	36.4				33.4667	50.8				33.4667	50.8
							33.5333	17.9				33.5333	18.5				33.5333	13.1				33.5333	28.7				33.5333	36.9				33.5333	36.3				33.5333	36.4				33.5333	50.8				33.5333	50.7
							33.6	17.8				33.6	18.5				33.6	13.1				33.6	28.7				33.6	36.9				33.6	36.4				33.6	36.3				33.6	50.8				33.6	50.7
							33.6667	17.8				33.6667	18.5				33.6667	13.1				33.6667	28.6				33.6667	36.8				33.6667	36.6				33.6667	36.3				33.6667	50.8				33.6667	50.6
							33.7333	17.8				33.7333	18.6				33.7333	13.1				33.7333	28.5				33.7333	36.8				33.7333	36.8				33.7333	36.2				33.7333	50.9				33.7333	50.6
							33.8	17.8				33.8	18.6				33.8	13				33.8	28.4				33.8	36.8				33.8	36.9				33.8	36.2				33.8	50.9				33.8	50.5
							33.8667	17.8				33.8667	18.6				33.8667	13				33.8667	28.3				33.8667	36.8				33.8667	37.1				33.8667	36.2				33.8667	50.9				33.8667	50.5
							33.9333	17.8				33.9333	18.7				33.9333	13				33.9333	28.2				33.9333	36.7				33.9333	37.2				33.9333	36.1				33.9333	50.9				33.9333	50.4
							34	17.8				34	18.7				34	13				34	28				34	36.7				34	37.4				34	36.1				34	50.9				34	50.4
							34.0667	17.8				34.0667	18.7				34.0667	13				34.0667	27.8				34.0667	36.7				34.0667	37.6				34.0667	36.1				34.0667	50.9				34.0667	50.3
							34.1333	17.7				34.1333	18.7				34.1333	12.9				34.1333	27.7				34.1333	36.7				34.1333	37.7				34.1333	36				34.1333	50.9				34.1333	50.3
							34.2	17.7				34.2	18.8				34.2	12.9				34.2	27.5				34.2	36.6				34.2	37.8				34.2	36				34.2	50.9				34.2	50.2
							34.2667	17.7				34.2667	18.8				34.2667	12.9				34.2667	27.4				34.2667	36.6				34.2667	38				34.2667	35.9				34.2667	50.9				34.2667	50.2
							34.3333	17.7				34.3333	18.8				34.3333	12.9				34.3333	27.2				34.3333	36.6				34.3333	38.1				34.3333	35.9				34.3333	50.8				34.3333	50.2
							34.4	17.7				34.4	18.9				34.4	12.9				34.4	27.1				34.4	36.5				34.4	38.2				34.4	35.9				34.4	50.9				34.4	50.1
							34.4667	17.7				34.4667	18.9				34.4667	12.8				34.4667	27				34.4667	36.5				34.4667	38.3				34.4667	35.8				34.4667	50.9				34.4667	50.1
							34.5333	17.7				34.5333	18.9				34.5333	12.8				34.5333	26.9				34.5333	36.5				34.5333	38.4				34.5333	35.8				34.5333	50.8				34.5333	50
							34.6	17.6				34.6	19				34.6	12.8				34.6	26.7				34.6	36.4				34.6	38.6				34.6	35.8				34.6	50.9				34.6	50
							34.6667	17.6				34.6667	19				34.6667	12.8				34.6667	26.7				34.6667	36.4				34.6667	38.6				34.6667	35.7				34.6667	50.9				34.6667	49.9
							34.7333	17.6				34.7333	19				34.7333	12.8				34.7333	26.6				34.7333	36.4				34.7333	38.8				34.7333	35.7				34.7333	50.9				34.7333	49.9
							34.8	17.6				34.8	19				34.8	12.8				34.8	26.5				34.8	36.3				34.8	38.9				34.8	35.6				34.8	50.9				34.8	49.8
							34.8667	17.6				34.8667	19.1				34.8667	12.7				34.8667	26.5				34.8667	36.3				34.8667	38.9				34.8667	35.6				34.8667	50.9				34.8667	49.8
							34.9333	17.6				34.9333	19.1				34.9333	12.7				34.9333	26.4				34.9333	36.3				34.9333	39				34.9333	35.5				34.9333	50.9				34.9333	49.8
							35	17.6				35	19.1				35	12.7				35	26.4				35	36.2				35	39.1				35	35.5				35	50.9				35	49.7
							35.0667	17.5				35.0667	19.1				35.0667	12.7				35.0667	26.4				35.0667	36.2				35.0667	39.2				35.0667	35.5				35.0667	50.9				35.0667	49.7
							35.1333	17.5				35.1333	19.2				35.1333	12.7				35.1333	26.4				35.1333	36.2				35.1333	39.2				35.1333	35.4				35.1333	51				35.1333	49.6
							35.2	17.5				35.2	19.2				35.2	12.6				35.2	26.4				35.2	36.2				35.2	39.3				35.2	35.4				35.2	50.9				35.2	49.6
							35.2667	17.5				35.2667	19.2				35.2667	12.6				35.2667	26.4				35.2667	36.1				35.2667	39.3				35.2667	35.3				35.2667	50.9				35.2667	49.5
							35.3333	17.5				35.3333	19.2				35.3333	12.6				35.3333	26.5				35.3333	36.1				35.3333	39.4				35.3333	35.3				35.3333	50.9				35.3333	49.5
							35.4	17.5				35.4	19.2				35.4	12.6				35.4	26.5				35.4	36.1				35.4	39.5				35.4	35.3				35.4	50.9				35.4	49.5
							35.4667	17.4				35.4667	19.3				35.4667	12.6				35.4667	26.6				35.4667	36				35.4667	39.5				35.4667	35.2				35.4667	50.9				35.4667	49.4
							35.5333	17.4				35.5333	19.3				35.5333	12.5				35.5333	26.6				35.5333	36				35.5333	39.6				35.5333	35.2				35.5333	50.9				35.5333	49.4
							35.6	17.4				35.6	19.3				35.6	12.5				35.6	26.7				35.6	36				35.6	39.7				35.6	35.2				35.6	50.8				35.6	49.3
							35.6667	17.4				35.6667	19.3				35.6667	12.5				35.6667	26.7				35.6667	36				35.6667	39.7				35.6667	35.2				35.6667	50.9				35.6667	49.3
							35.7333	17.4				35.7333	19.3				35.7333	12.5				35.7333	26.8				35.7333	35.9				35.7333	39.8				35.7333	35.1				35.7333	50.8				35.7333	49.2
							35.8	17.4				35.8	19.4				35.8	12.5				35.8	26.9				35.8	35.9				35.8	39.9				35.8	35.1				35.8	50.9				35.8	49.2
							35.8667	17.4				35.8667	19.4				35.8667	12.5				35.8667	27				35.8667	35.9				35.8667	40				35.8667	35				35.8667	50.9				35.8667	49.2
							35.9333	17.3				35.9333	19.4				35.9333	12.5				35.9333	27.1				35.9333	35.8				35.9333	40.1				35.9333	35				35.9333	50.9				35.9333	49.1
							36	17.3				36	19.4				36	12.5				36	27.2				36	35.8				36	40.1				36	35				36	50.9				36	49.1
							36.0667	17.3				36.0667	19.4				36.0667	12.4				36.0667	27.3				36.0667	35.8				36.0667	40.2				36.0667	34.9				36.0667	50.9				36.0667	49
							36.1333	17.3				36.1333	19.4				36.1333	12.4				36.1333	27.4				36.1333	35.8				36.1333	40.3				36.1333	34.9				36.1333	50.9				36.1333	49
							36.2	17.3				36.2	19.5				36.2	12.4				36.2	27.5				36.2	35.7				36.2	40.4				36.2	34.8				36.2	50.9				36.2	48.9
							36.2667	17.3				36.2667	19.5				36.2667	12.4				36.2667	27.6				36.2667	35.7				36.2667	40.4				36.2667	34.8				36.2667	50.8				36.2667	48.9
							36.3333	17.2				36.3333	19.5				36.3333	12.4				36.3333	27.8				36.3333	35.7				36.3333	40.5				36.3333	34.8				36.3333	50.3				36.3333	48.8
							36.4	17.2				36.4	19.5				36.4	12.3				36.4	27.9				36.4	35.6				36.4	40.6				36.4	34.7				36.4	49.1				36.4	48.8
							36.4667	17.2				36.4667	19.5				36.4667	12.3				36.4667	28				36.4667	35.6				36.4667	40.7				36.4667	34.7				36.4667	48				36.4667	48.8
							36.5333	17.2				36.5333	19.5				36.5333	12.3				36.5333	28.1				36.5333	35.6				36.5333	40.7				36.5333	34.7				36.5333	47				36.5333	48.7
							36.6	17.2				36.6	19.5				36.6	12.3				36.6	28.2				36.6	35.5				36.6	40.8				36.6	34.6				36.6	46.5				36.6	48.6
							36.6667	17.2				36.6667	19.5				36.6667	12.3				36.6667	28.4				36.6667	35.5				36.6667	40.9				36.6667	34.6				36.6667	46.3				36.6667	48.6
							36.7333	17.1				36.7333	19.6				36.7333	12.2				36.7333	28.5				36.7333	35.5				36.7333	40.9				36.7333	34.6				36.7333	46.4				36.7333	48.6
							36.8	17.1				36.8	19.6				36.8	12.2				36.8	28.6				36.8	35.4				36.8	41				36.8	34.6				36.8	46.6				36.8	48.5
							36.8667	17.1				36.8667	19.6				36.8667	12.2				36.8667	28.8				36.8667	35.4				36.8667	41.1				36.8667	34.5				36.8667	46.7				36.8667	48.5
							36.9333	17.1				36.9333	19.6				36.9333	12.2				36.9333	28.9				36.9333	35.4				36.9333	41.1				36.9333	34.5				36.9333	46.9				36.9333	48.4
							37	17.1				37	19.6				37	12.2				37	29				37	35.4				37	41.1				37	34.5				37	47.1				37	48.4
							37.0667	17.1				37.0667	19.6				37.0667	12.2				37.0667	29.1				37.0667	35.3				37.0667	41				37.0667	34.4				37.0667	47.3				37.0667	48.4
							37.1333	17.1				37.1333	19.6				37.1333	12.1				37.1333	29.3				37.1333	35.3				37.1333	40.7				37.1333	34.4				37.1333	47.5				37.1333	48.3
							37.2	17				37.2	19.6				37.2	12.1				37.2	29.4				37.2	35.3				37.2	40.3				37.2	34.3				37.2	47.5				37.2	48.3
							37.2667	17				37.2667	19.6				37.2667	12.1				37.2667	29.5				37.2667	35.2				37.2667	39.8				37.2667	34.3				37.2667	47.6				37.2667	48.2
							37.3333	17				37.3333	19.6				37.3333	12.1				37.3333	29.6				37.3333	35.2				37.3333	39.4				37.3333	34.3				37.3333	47.6				37.3333	48.2
							37.4	17				37.4	19.7				37.4	12.1				37.4	29.7				37.4	35.2				37.4	38.9				37.4	34.2				37.4	47.6				37.4	48.1
							37.4667	17				37.4667	19.7				37.4667	12				37.4667	29.8				37.4667	35.1				37.4667	38.6				37.4667	34.2				37.4667	47.6				37.4667	48.1
							37.5333	16.9				37.5333	19.7				37.5333	12				37.5333	29.9				37.5333	35.1				37.5333	38.4				37.5333	34.2				37.5333	47.6				37.5333	48
							37.6	16.9				37.6	19.7				37.6	12				37.6	29.9				37.6	35.1				37.6	38.2				37.6	34.1				37.6	47.5				37.6	48
							37.6667	16.9				37.6667	19.7				37.6667	12				37.6667	30				37.6667	35				37.6667	38.1				37.6667	34.1				37.6667	47.6				37.6667	47.9
							37.7333	16.9				37.7333	19.7				37.7333	12				37.7333	30.1				37.7333	35				37.7333	38				37.7333	34.1				37.7333	47.6				37.7333	47.9
							37.8	16.9				37.8	19.7				37.8	12				37.8	30.2				37.8	35				37.8	38				37.8	34.1				37.8	47.5				37.8	47.9
							37.8667	16.9				37.8667	19.7				37.8667	12				37.8667	30.2				37.8667	35				37.8667	38				37.8667	34				37.8667	47.5				37.8667	47.8
							37.9333	16.8				37.9333	19.7				37.9333	11.9				37.9333	30.3				37.9333	34.9				37.9333	38				37.9333	34				37.9333	47.4				37.9333	47.8
							38	16.8				38	19.7				38	11.9				38	30.4				38	34.9				38	38				38	33.9				38	47.5				38	47.7
							38.0667	16.8				38.0667	19.7				38.0667	11.9				38.0667	30.4				38.0667	34.9				38.0667	38				38.0667	33.9				38.0667	47.5				38.0667	47.7
							38.1333	16.8				38.1333	19.7				38.1333	11.9				38.1333	30.5				38.1333	34.8				38.1333	38.1				38.1333	33.9				38.1333	47.5				38.1333	47.7
							38.2	16.8				38.2	19.7				38.2	11.9				38.2	30.5				38.2	34.8				38.2	38				38.2	33.8				38.2	47.6				38.2	47.6
							38.2667	16.8				38.2667	19.7				38.2667	11.9				38.2667	30.6				38.2667	34.8				38.2667	38				38.2667	33.8				38.2667	47.6				38.2667	47.6
							38.3333	16.7				38.3333	19.7				38.3333	11.9				38.3333	30.6				38.3333	34.7				38.3333	38				38.3333	33.8				38.3333	47.6				38.3333	47.5
							38.4	16.7				38.4	19.7				38.4	11.8				38.4	30.6				38.4	34.7				38.4	38				38.4	33.7				38.4	47.7				38.4	47.5
							38.4667	16.7				38.4667	19.7				38.4667	11.8				38.4667	30.7				38.4667	34.7				38.4667	38				38.4667	33.7				38.4667	47.8				38.4667	47.4
							38.5333	16.7				38.5333	19.7				38.5333	11.8				38.5333	30.7				38.5333	34.7				38.5333	37.9				38.5333	33.7				38.5333	47.8				38.5333	47.4
							38.6	16.7				38.6	19.7				38.6	11.8				38.6	30.8				38.6	34.6				38.6	37.9				38.6	33.7				38.6	47.9				38.6	47.4
							38.6667	16.7				38.6667	19.7				38.6667	11.8				38.6667	30.8				38.6667	34.6				38.6667	37.9				38.6667	33.6				38.6667	47.9				38.6667	47.3
							38.7333	16.6				38.7333	19.6				38.7333	11.8				38.7333	30.8				38.7333	34.6				38.7333	37.8				38.7333	33.6				38.7333	48				38.7333	47.3
							38.8	16.6				38.8	19.6				38.8	11.7				38.8	30.9				38.8	34.5				38.8	37.8				38.8	33.6				38.8	48.1				38.8	47.2
							38.8667	16.6				38.8667	19.6				38.8667	11.8				38.8667	30.9				38.8667	34.5				38.8667	37.7				38.8667	33.5				38.8667	48.1				38.8667	47.2
							38.9333	16.6				38.9333	19.5				38.9333	11.7				38.9333	30.9				38.9333	34.5				38.9333	37.7				38.9333	33.5				38.9333	48.2				38.9333	47.1
							39	16.6				39	19.5				39	11.7				39	30.9				39	34.4				39	37.7				39	33.5				39	48.2				39	47.1
							39.0667	16.6				39.0667	19.4				39.0667	11.7				39.0667	30.9				39.0667	34.4				39.0667	37.7				39.0667	33.4				39.0667	48.1				39.0667	47.1
							39.1333	16.5				39.1333	19.4				39.1333	11.7				39.1333	31				39.1333	34.4				39.1333	37.8				39.1333	33.4				39.1333	47.9				39.1333	47
							39.2	16.5				39.2	19.3				39.2	11.7				39.2	31				39.2	34.4				39.2	37.9				39.2	33.4				39.2	47.7				39.2	47
							39.2667	16.5				39.2667	19.3				39.2667	11.7				39.2667	31				39.2667	34.4				39.2667	38				39.2667	33.4				39.2667	47.4				39.2667	46.9
							39.3333	16.5				39.3333	19.2				39.3333	11.6				39.3333	31				39.3333	34.3				39.3333	38.2				39.3333	33.3				39.3333	47.1				39.3333	46.9
							39.4	16.5				39.4	19.1				39.4	11.6				39.4	31				39.4	34.3				39.4	38.4				39.4	33.3				39.4	46.8				39.4	46.9
							39.4667	16.4				39.4667	19.1				39.4667	11.6				39.4667	31.1				39.4667	34.3				39.4667	38.6				39.4667	33.3				39.4667	46.4				39.4667	46.8
							39.5333	16.4				39.5333	19				39.5333	11.6				39.5333	31.1				39.5333	34.2				39.5333	38.8				39.5333	33.2				39.5333	46				39.5333	46.8
							39.6	16.4				39.6	18.9				39.6	11.6				39.6	31.1				39.6	34.2				39.6	38.9				39.6	33.2				39.6	45.7				39.6	46.7
							39.6667	16.4				39.6667	18.8				39.6667	11.6				39.6667	31.1				39.6667	34.2				39.6667	39.1				39.6667	33.2				39.6667	45.5				39.6667	46.7
							39.7333	16.4				39.7333	18.7				39.7333	11.6				39.7333	31.1				39.7333	34.1				39.7333	39.2				39.7333	33.2				39.7333	45.3				39.7333	46.7
							39.8	16.4				39.8	18.6				39.8	11.6				39.8	31.1				39.8	34.1				39.8	39.3				39.8	33.1				39.8	45				39.8	46.6
							39.8667	16.3				39.8667	18.5				39.8667	11.5				39.8667	31.1				39.8667	34.1				39.8667	39.4				39.8667	33.1				39.8667	44.7				39.8667	46.6
							39.9333	16.3				39.9333	18.4				39.9333	11.5				39.9333	31.1				39.9333	34				39.9333	39.4				39.9333	33.1				39.9333	44.4				39.9333	46.5
							40	16.3				40	18.3				40	11.5				40	31.1				40	34				40	39.5				40	33				40	43.9				40	46.5
							40.0667	16.3				40.0667	18.2				40.0667	11.5				40.0667	31.1				40.0667	34				40.0667	39.5				40.0667	33				40.0667	43.4				40.0667	46.5
							40.1333	16.3				40.1333	18.1				40.1333	11.5				40.1333	31.1				40.1333	34				40.1333	39.6				40.1333	33				40.1333	43				40.1333	46.4
							40.2	16.3				40.2	18				40.2	11.4				40.2	31.2				40.2	33.9				40.2	39.6				40.2	33				40.2	42.7				40.2	46.4
							40.2667	16.3				40.2667	17.9				40.2667	11.4				40.2667	31.2				40.2667	33.9				40.2667	39.6				40.2667	32.9				40.2667	42.4				40.2667	46.3
							40.3333	16.2				40.3333	17.8				40.3333	11.4				40.3333	31.2				40.3333	33.9				40.3333	39.6				40.3333	32.9				40.3333	42.2				40.3333	46.3
							40.4	16.2				40.4	17.7				40.4	11.4				40.4	31.2				40.4	33.9				40.4	39.5				40.4	32.9				40.4	41.9				40.4	46.3
							40.4667	16.2				40.4667	17.6				40.4667	11.4				40.4667	31.2				40.4667	33.8				40.4667	39.4				40.4667	32.8				40.4667	41.7				40.4667	46.2
							40.5333	16.2				40.5333	17.5				40.5333	11.4				40.5333	31.2				40.5333	33.8				40.5333	39				40.5333	32.8				40.5333	41.5				40.5333	46.2
							40.6	16.2				40.6	17.4				40.6	11.3				40.6	31.2				40.6	33.7				40.6	38.5				40.6	32.8				40.6	41.4				40.6	46.1
							40.6667	16.1				40.6667	17.3				40.6667	11.3				40.6667	31.2				40.6667	33.7				40.6667	37.8				40.6667	32.7				40.6667	41.5				40.6667	46.1
							40.7333	16.1				40.7333	17.2				40.7333	11.3				40.7333	31.2				40.7333	33.7				40.7333	37.2				40.7333	32.7				40.7333	41.6				40.7333	46.1
							40.8	16.1				40.8	17.1				40.8	11.3				40.8	31.2				40.8	33.7				40.8	36.8				40.8	32.7				40.8	41.9				40.8	46
							40.8667	16.1				40.8667	17.1				40.8667	11.3				40.8667	31.2				40.8667	33.6				40.8667	36.6				40.8667	32.6				40.8667	42.1				40.8667	46
							40.9333	16.1				40.9333	17				40.9333	11.3				40.9333	31.2				40.9333	33.6				40.9333	36.4				40.9333	32.6				40.9333	42.4				40.9333	46
							41	16.1				41	16.9				41	11.3				41	31.2				41	33.6				41	36.4				41	32.6				41	42.8				41	45.9
							41.0667	16				41.0667	16.8				41.0667	11.3				41.0667	31.2				41.0667	33.5				41.0667	36.3				41.0667	32.6				41.0667	43				41.0667	45.9
							41.1333	16				41.1333	16.7				41.1333	11.3				41.1333	31.2				41.1333	33.5				41.1333	36.3				41.1333	32.5				41.1333	43.3				41.1333	45.8
							41.2	16				41.2	16.7				41.2	11.3				41.2	31.2				41.2	33.5				41.2	36.3				41.2	32.5				41.2	43.5				41.2	45.8
							41.2667	16				41.2667	16.6				41.2667	11.2				41.2667	31.2				41.2667	33.5				41.2667	36.3				41.2667	32.5				41.2667	43.7				41.2667	45.7
							41.3333	16				41.3333	16.6				41.3333	11.2				41.3333	31.2				41.3333	33.4				41.3333	36.3				41.3333	32.5				41.3333	43.8				41.3333	45.7
							41.4	15.9				41.4	16.6				41.4	11.2				41.4	31.2				41.4	33.4				41.4	36.3				41.4	32.4				41.4	44				41.4	45.7
							41.4667	15.9				41.4667	16.5				41.4667	11.2				41.4667	31.2				41.4667	33.3				41.4667	36.3				41.4667	32.4				41.4667	44.1				41.4667	45.6
							41.5333	15.9				41.5333	16.5				41.5333	11.2				41.5333	31.2				41.5333	33.3				41.5333	36.3				41.5333	32.4				41.5333	44.2				41.5333	45.6
							41.6	15.9				41.6	16.5				41.6	11.2				41.6	31.2				41.6	33.3				41.6	36.2				41.6	32.3				41.6	44.2				41.6	45.5
							41.6667	15.9				41.6667	16.5				41.6667	11.2				41.6667	31.2				41.6667	33.3				41.6667	36.1				41.6667	32.3				41.6667	44.2				41.6667	45.5
							41.7333	15.8				41.7333	16.5				41.7333	11.1				41.7333	31.2				41.7333	33.2				41.7333	36				41.7333	32.3				41.7333	44.3				41.7333	45.5
							41.8	15.8				41.8	16.5				41.8	11.1				41.8	31.2				41.8	33.2				41.8	35.9				41.8	32.3				41.8	44.3				41.8	45.4
							41.8667	15.8				41.8667	16.5				41.8667	11.1				41.8667	31.1				41.8667	33.2				41.8667	35.7				41.8667	32.2				41.8667	44.3				41.8667	45.4
							41.9333	15.8				41.9333	16.5				41.9333	11.1				41.9333	31.1				41.9333	33.1				41.9333	35.5				41.9333	32.2				41.9333	44.2				41.9333	45.4
							42	15.8				42	16.5				42	11.1				42	31.1				42	33.1				42	35.4				42	32.2				42	44.3				42	45.3
							42.0667	15.8				42.0667	16.5				42.0667	11.1				42.0667	31.1				42.0667	33.1				42.0667	35.3				42.0667	32.2				42.0667	44.3				42.0667	45.3
							42.1333	15.8				42.1333	16.5				42.1333	11.1				42.1333	31.1				42.1333	33				42.1333	35.1				42.1333	32.1				42.1333	44.4				42.1333	45.2
							42.2	15.7				42.2	16.6				42.2	11				42.2	31.1				42.2	33				42.2	35.1				42.2	32.1				42.2	44.4				42.2	45.2
							42.2667	15.7				42.2667	16.6				42.2667	11				42.2667	31.1				42.2667	33				42.2667	35				42.2667	32.1				42.2667	44.5				42.2667	45.2
							42.3333	15.7				42.3333	16.6				42.3333	11				42.3333	31.1				42.3333	32.9				42.3333	35				42.3333	32.1				42.3333	44.6				42.3333	45.1
							42.4	15.7				42.4	16.7				42.4	11				42.4	31.1				42.4	32.9				42.4	35				42.4	32				42.4	44.6				42.4	45.1
							42.4667	15.7				42.4667	16.7				42.4667	11				42.4667	31.1				42.4667	32.9				42.4667	34.9				42.4667	32				42.4667	44.7				42.4667	45
							42.5333	15.6				42.5333	16.8				42.5333	11				42.5333	31				42.5333	32.9				42.5333	34.7				42.5333	32				42.5333	44.8				42.5333	45
							42.6	15.6				42.6	16.8				42.6	11				42.6	31				42.6	32.8				42.6	34.6				42.6	31.9				42.6	44.8				42.6	45
							42.6667	15.6				42.6667	16.8				42.6667	10.9				42.6667	31				42.6667	32.8				42.6667	34.4				42.6667	31.9				42.6667	44.9				42.6667	44.9
							42.7333	15.6				42.7333	16.9				42.7333	10.9				42.7333	31				42.7333	32.8				42.7333	34.3				42.7333	31.9				42.7333	44.9				42.7333	44.9
							42.8	15.6				42.8	16.9				42.8	10.9				42.8	31				42.8	32.7				42.8	34.3				42.8	31.9				42.8	44.9				42.8	44.9
							42.8667	15.6				42.8667	17				42.8667	10.9				42.8667	31				42.8667	32.7				42.8667	34.3				42.8667	31.8				42.8667	45				42.8667	44.8
							42.9333	15.6				42.9333	17				42.9333	10.9				42.9333	31				42.9333	32.7				42.9333	34.4				42.9333	31.8				42.9333	45				42.9333	44.8
							43	15.5				43	17.1				43	10.9				43	30.9				43	32.6				43	34.7				43	31.8				43	45.1				43	44.8
							43.0667	15.5				43.0667	17.2				43.0667	10.9				43.0667	30.9				43.0667	32.6				43.0667	35				43.0667	31.8				43.0667	45.1				43.0667	44.7
							43.1333	15.5				43.1333	17.2				43.1333	10.9				43.1333	30.9				43.1333	32.5				43.1333	35.3				43.1333	31.7				43.1333	45.2				43.1333	44.7
							43.2	15.5				43.2	17.3				43.2	10.8				43.2	30.9				43.2	32.6				43.2	35.6				43.2	31.7				43.2	45.3				43.2	44.6
							43.2667	15.5				43.2667	17.3				43.2667	10.8				43.2667	30.9				43.2667	32.5				43.2667	35.8				43.2667	31.7				43.2667	45.4				43.2667	44.6
							43.3333	15.4				43.3333	17.4				43.3333	10.8				43.3333	30.9				43.3333	32.5				43.3333	35.9				43.3333	31.7				43.3333	45.5				43.3333	44.6
							43.4	15.4				43.4	17.5				43.4	10.8				43.4	30.9				43.4	32.5				43.4	36				43.4	31.6				43.4	45.6				43.4	44.5
							43.4667	15.4				43.4667	17.5				43.4667	10.8				43.4667	30.9				43.4667	32.4				43.4667	36.1				43.4667	31.6				43.4667	45.7				43.4667	44.5
							43.5333	15.4				43.5333	17.6				43.5333	10.8				43.5333	30.9				43.5333	32.4				43.5333	36.1				43.5333	31.6				43.5333	45.7				43.5333	44.5
							43.6	15.4				43.6	17.7				43.6	10.7				43.6	30.8				43.6	32.4				43.6	36.1				43.6	31.5				43.6	45.8				43.6	44.4
							43.6667	15.4				43.6667	17.7				43.6667	10.8				43.6667	30.8				43.6667	32.3				43.6667	36				43.6667	31.5				43.6667	45.9				43.6667	44.4
							43.7333	15.3				43.7333	17.8				43.7333	10.7				43.7333	30.8				43.7333	32.3				43.7333	36				43.7333	31.5				43.7333	45.9				43.7333	44.4
							43.8	15.3				43.8	17.8				43.8	10.7				43.8	30.8				43.8	32.3				43.8	36				43.8	31.5				43.8	46				43.8	44.3
							43.8667	15.3				43.8667	17.9				43.8667	10.7				43.8667	30.8				43.8667	32.3				43.8667	35.9				43.8667	31.4				43.8667	46				43.8667	44.3
							43.9333	15.3				43.9333	17.9				43.9333	10.7				43.9333	30.8				43.9333	32.2				43.9333	35.9				43.9333	31.4				43.9333	46.1				43.9333	44.3
							44	15.2				44	18				44	10.7				44	30.8				44	32.2				44	35.9				44	31.4				44	46.1				44	44.2
							44.0667	15.2				44.0667	18.1				44.0667	10.7				44.0667	30.8				44.0667	32.2				44.0667	35.9				44.0667	31.4				44.0667	46.2				44.0667	44.2
							44.1333	15.2				44.1333	18.2				44.1333	10.7				44.1333	30.8				44.1333	32.1				44.1333	35.9				44.1333	31.3				44.1333	46.2				44.1333	44.2
							44.2	15.2				44.2	18.2				44.2	10.6				44.2	30.8				44.2	32.1				44.2	35.9				44.2	31.3				44.2	46.3				44.2	44.1
							44.2667	15.2				44.2667	18.3				44.2667	10.6				44.2667	30.8				44.2667	32.1				44.2667	35.9				44.2667	31.3				44.2667	46.3				44.2667	44.1
							44.3333	15.2				44.3333	18.3				44.3333	10.6				44.3333	30.8				44.3333	32				44.3333	36				44.3333	31.3				44.3333	46.3				44.3333	44.1
							44.4	15.2				44.4	18.4				44.4	10.6				44.4	30.7				44.4	32				44.4	36				44.4	31.2				44.4	46.4				44.4	44
							44.4667	15.2				44.4667	18.4				44.4667	10.6				44.4667	30.7				44.4667	32				44.4667	36.1				44.4667	31.2				44.4667	46.4				44.4667	44
							44.5333	15.1				44.5333	18.4				44.5333	10.6				44.5333	30.7				44.5333	32				44.5333	36.1				44.5333	31.2				44.5333	46.5				44.5333	44
							44.6	15.1				44.6	18.5				44.6	10.5				44.6	30.7				44.6	31.9				44.6	36.2				44.6	31.2				44.6	46.5				44.6	43.9
							44.6667	15.1				44.6667	18.5				44.6667	10.5				44.6667	30.7				44.6667	31.9				44.6667	36.3				44.6667	31.1				44.6667	46.5				44.6667	43.9
							44.7333	15.1				44.7333	18.6				44.7333	10.5				44.7333	30.7				44.7333	31.9				44.7333	36.3				44.7333	31.1				44.7333	46.5				44.7333	43.8
							44.8	15.1				44.8	18.6				44.8	10.5				44.8	30.7				44.8	31.8				44.8	36.4				44.8	31.1				44.8	46.5				44.8	43.8
							44.8667	15				44.8667	18.7				44.8667	10.5				44.8667	30.7				44.8667	31.8				44.8667	36.5				44.8667	31.1				44.8667	46.5				44.8667	43.8
							44.9333	15				44.9333	18.7				44.9333	10.5				44.9333	30.7				44.9333	31.8				44.9333	36.6				44.9333	31				44.9333	46.5				44.9333	43.7
							45	15				45	18.7				45	10.5				45	30.7				45	31.7				45	36.7				45	31				45	46.5				45	43.7
							45.0667	15				45.0667	18.8				45.0667	10.4				45.0667	30.7				45.0667	31.7				45.0667	36.8				45.0667	31				45.0667	46.5				45.0667	43.7
							45.1333	15				45.1333	18.8				45.1333	10.4				45.1333	30.7				45.1333	31.7				45.1333	36.9				45.1333	31				45.1333	46.5				45.1333	43.6
							45.2	15				45.2	18.8				45.2	10.4				45.2	30.7				45.2	31.6				45.2	36.9				45.2	31				45.2	46.5				45.2	43.6
							45.2667	14.9				45.2667	18.9				45.2667	10.4				45.2667	30.7				45.2667	31.6				45.2667	37				45.2667	30.9				45.2667	46.5				45.2667	43.6
							45.3333	14.9				45.3333	18.9				45.3333	10.4				45.3333	30.7				45.3333	31.6				45.3333	37				45.3333	30.9				45.3333	46.5				45.3333	43.5
							45.4	14.9				45.4	18.9				45.4	10.4				45.4	30.7				45.4	31.6				45.4	37.1				45.4	30.9				45.4	46.5				45.4	43.5
							45.4667	14.9				45.4667	19				45.4667	10.4				45.4667	30.7				45.4667	31.5				45.4667	37.1				45.4667	30.9				45.4667	46.5				45.4667	43.5
							45.5333	14.9				45.5333	19				45.5333	10.4				45.5333	30.7				45.5333	31.5				45.5333	37				45.5333	30.9				45.5333	46.5				45.5333	43.4
							45.6	14.9				45.6	19				45.6	10.3				45.6	30.7				45.6	31.5				45.6	37				45.6	30.9				45.6	46.5				45.6	43.4
							45.6667	14.8				45.6667	19				45.6667	10.3				45.6667	30.7				45.6667	31.4				45.6667	37				45.6667	30.8				45.6667	46.5				45.6667	43.4
							45.7333	14.8				45.7333	19.1				45.7333	10.3				45.7333	30.7				45.7333	31.4				45.7333	36.9				45.7333	30.8				45.7333	46.5				45.7333	43.3
							45.8	14.8				45.8	19.1				45.8	10.3				45.8	30.7				45.8	31.4				45.8	36.9				45.8	30.8				45.8	46.4				45.8	43.3
							45.8667	14.8				45.8667	19.1				45.8667	10.3				45.8667	30.7				45.8667	31.3				45.8667	36.9				45.8667	30.8				45.8667	46.3				45.8667	43.3
							45.9333	14.8				45.9333	19.2				45.9333	10.3				45.9333	30.7				45.9333	31.3				45.9333	36.8				45.9333	30.7				45.9333	46.1				45.9333	43.2
							46	14.8				46	19.2				46	10.3				46	30.7				46	31.3				46	36.8				46	30.7				46	45.9				46	43.2
							46.0667	14.7				46.0667	19.2				46.0667	10.3				46.0667	30.7				46.0667	31.2				46.0667	36.8				46.0667	30.7				46.0667	45.8				46.0667	43.2
							46.1333	14.7				46.1333	19.2				46.1333	10.2				46.1333	30.7				46.1333	31.2				46.1333	36.8				46.1333	30.7				46.1333	45.7				46.1333	43.1
							46.2	14.7				46.2	19.3				46.2	10.2				46.2	30.7				46.2	31.2				46.2	36.8				46.2	30.6				46.2	45.6				46.2	43.1
							46.2667	14.7				46.2667	19.3				46.2667	10.2				46.2667	30.6				46.2667	31.2				46.2667	36.8				46.2667	30.6				46.2667	45.5				46.2667	43.1
							46.3333	14.7				46.3333	19.3				46.3333	10.2				46.3333	30.6				46.3333	31.1				46.3333	36.8				46.3333	30.6				46.3333	45.4				46.3333	43.1
							46.4	14.7				46.4	19.3				46.4	10.2				46.4	30.6				46.4	31.1				46.4	36.8				46.4	30.6				46.4	45.3				46.4	43
							46.4667	14.7				46.4667	19.4				46.4667	10.2				46.4667	30.6				46.4667	31.1				46.4667	36.9				46.4667	30.6				46.4667	45.3				46.4667	43
							46.5333	14.6				46.5333	19.4				46.5333	10.2				46.5333	30.6				46.5333	31				46.5333	36.9				46.5333	30.5				46.5333	45.2				46.5333	42.9
							46.6	14.6				46.6	19.4				46.6	10.2				46.6	30.6				46.6	31				46.6	36.9				46.6	30.5				46.6	45.1				46.6	42.9
							46.6667	14.6				46.6667	19.4				46.6667	10.2				46.6667	30.5				46.6667	31				46.6667	37				46.6667	30.5				46.6667	44.9				46.6667	42.9
							46.7333	14.6				46.7333	19.4				46.7333	10.2				46.7333	30.5				46.7333	30.9				46.7333	37.1				46.7333	30.5				46.7333	44.8				46.7333	42.8
							46.8	14.6				46.8	19.4				46.8	10.2				46.8	30.5				46.8	30.9				46.8	37.1				46.8	30.4				46.8	44.6				46.8	42.8
							46.8667	14.6				46.8667	19.4				46.8667	10.2				46.8667	30.5				46.8667	30.9				46.8667	37.2				46.8667	30.4				46.8667	44.4				46.8667	42.8
							46.9333	14.5				46.9333	19.5				46.9333	10.1				46.9333	30.5				46.9333	30.9				46.9333	37.2				46.9333	30.4				46.9333	44.2				46.9333	42.7
							47	14.5				47	19.5				47	10.1				47	30.5				47	30.8				47	37.3				47	30.4				47	44				47	42.7
							47.0667	14.5				47.0667	19.5				47.0667	10.1				47.0667	30.5				47.0667	30.8				47.0667	37.4				47.0667	30.3				47.0667	43.8				47.0667	42.7
							47.1333	14.5				47.1333	19.5				47.1333	10.1				47.1333	30.4				47.1333	30.8				47.1333	37.5				47.1333	30.3				47.1333	43.6				47.1333	42.7
							47.2	14.5				47.2	19.5				47.2	10.1				47.2	30.4				47.2	30.7				47.2	37.5				47.2	30.3				47.2	43.5				47.2	42.6
							47.2667	14.5				47.2667	19.5				47.2667	10.1				47.2667	30.4				47.2667	30.7				47.2667	37.6				47.2667	30.3				47.2667	43.3				47.2667	42.6
							47.3333	14.4				47.3333	19.6				47.3333	10.1				47.3333	30.4				47.3333	30.7				47.3333	37.7				47.3333	30.2				47.3333	43.3				47.3333	42.6
							47.4	14.4				47.4	19.5				47.4	10.1				47.4	30.4				47.4	30.7				47.4	37.8				47.4	30.2				47.4	43.2				47.4	42.5
							47.4667	14.4				47.4667	19.6				47.4667	10				47.4667	30.4				47.4667	30.6				47.4667	37.8				47.4667	30.2				47.4667	43.1				47.4667	42.5
							47.5333	14.4				47.5333	19.6				47.5333	10				47.5333	30.4				47.5333	30.6				47.5333	37.9				47.5333	30.1				47.5333	43.1				47.5333	42.4
							47.6	14.4				47.6	19.6				47.6	10				47.6	30.4				47.6	30.5				47.6	38				47.6	30.1				47.6	43.1				47.6	42.4
							47.6667	14.4				47.6667	19.6				47.6667	10				47.6667	30.4				47.6667	30.5				47.6667	38.1				47.6667	30.1				47.6667	43.1				47.6667	42.4
							47.7333	14.4				47.7333	19.6				47.7333	10				47.7333	30.4				47.7333	30.5				47.7333	38.2				47.7333	30.1				47.7333	43.1				47.7333	42.4
							47.8	14.3				47.8	19.6				47.8	10				47.8	30.4				47.8	30.5				47.8	38.2				47.8	30.1				47.8	43.2				47.8	42.3
							47.8667	14.3				47.8667	19.6				47.8667	10				47.8667	30.4				47.8667	30.4				47.8667	38.3				47.8667	30.1				47.8667	43.2				47.8667	42.3
							47.9333	14.3				47.9333	19.6				47.9333	10				47.9333	30.4				47.9333	30.4				47.9333	38.3				47.9333	30				47.9333	43.3				47.9333	42.2
							48	14.3				48	19.6				48	10				48	30.4				48	30.4				48	38.2				48	30				48	43.4				48	42.2
							48.0667	14.3				48.0667	19.6				48.0667	10				48.0667	30.4				48.0667	30.3				48.0667	38.1				48.0667	30				48.0667	43.4				48.0667	42.2
							48.1333	14.3				48.1333	19.6				48.1333	9.9				48.1333	30.4				48.1333	30.3				48.1333	37.8				48.1333	30				48.1333	43.5				48.1333	42.2
							48.2	14.3				48.2	19.6				48.2	9.9				48.2	30.4				48.2	30.3				48.2	37.5				48.2	29.9				48.2	43.6				48.2	42.1
							48.2667	14.2				48.2667	19.6				48.2667	9.9				48.2667	30.4				48.2667	30.3				48.2667	37.1				48.2667	29.9				48.2667	43.8				48.2667	42.1
							48.3333	14.2				48.3333	19.6				48.3333	9.9				48.3333	30.4				48.3333	30.2				48.3333	36.7				48.3333	29.9				48.3333	43.9				48.3333	42.1
							48.4	14.2				48.4	19.6				48.4	9.9				48.4	30.4				48.4	30.2				48.4	36.3				48.4	29.9				48.4	43.9				48.4	42.1
							48.4667	14.2				48.4667	19.5				48.4667	9.9				48.4667	30.4				48.4667	30.2				48.4667	36.1				48.4667	29.8				48.4667	44				48.4667	42
							48.5333	14.2				48.5333	19.5				48.5333	9.9				48.5333	30.4				48.5333	30.1				48.5333	35.8				48.5333	29.8				48.5333	44				48.5333	42
							48.6	14.2				48.6	19.5				48.6	9.9				48.6	30.4				48.6	30.1				48.6	35.7				48.6	29.8				48.6	44				48.6	42
							48.6667	14.1				48.6667	19.5				48.6667	9.9				48.6667	30.4				48.6667	30.1				48.6667	35.6				48.6667	29.8				48.6667	43.9				48.6667	41.9
							48.7333	14.1				48.7333	19.5				48.7333	9.8				48.7333	30.4				48.7333	30				48.7333	35.5				48.7333	29.8				48.7333	43.8				48.7333	41.9
							48.8	14.1				48.8	19.5				48.8	9.8				48.8	30.4				48.8	30				48.8	35.5				48.8	29.8				48.8	43.8				48.8	41.9
							48.8667	14.1				48.8667	19.4				48.8667	9.8				48.8667	30.4				48.8667	30				48.8667	35.6				48.8667	29.7				48.8667	43.7				48.8667	41.8
							48.9333	14.1				48.9333	19.4				48.9333	9.8				48.9333	30.4				48.9333	30				48.9333	35.6				48.9333	29.7				48.9333	43.6				48.9333	41.8
							49	14.1				49	19.4				49	9.8				49	30.4				49	29.9				49	35.6				49	29.7				49	43.5				49	41.8
							49.0667	14.1				49.0667	19.4				49.0667	9.8				49.0667	30.4				49.0667	29.9				49.0667	35.7				49.0667	29.6				49.0667	43.5				49.0667	41.7
							49.1333	14				49.1333	19.3				49.1333	9.8				49.1333	30.4				49.1333	29.9				49.1333	35.8				49.1333	29.6				49.1333	43.5				49.1333	41.7
							49.2	14.1				49.2	19.3				49.2	9.8				49.2	30.4				49.2	29.9				49.2	35.8				49.2	29.6				49.2	43.5				49.2	41.7
							49.2667	14				49.2667	19.3				49.2667	9.8				49.2667	30.4				49.2667	29.8				49.2667	35.8				49.2667	29.6				49.2667	43.5				49.2667	41.6
							49.3333	14				49.3333	19.2				49.3333	9.8				49.3333	30.4				49.3333	29.8				49.3333	35.8				49.3333	29.6				49.3333	43.5				49.3333	41.6
							49.4	14				49.4	19.2				49.4	9.7				49.4	30.4				49.4	29.8				49.4	35.7				49.4	29.6				49.4	43.6				49.4	41.6
							49.4667	14				49.4667	19.2				49.4667	9.7				49.4667	30.4				49.4667	29.7				49.4667	35.7				49.4667	29.5				49.4667	43.5				49.4667	41.6
							49.5333	14				49.5333	19.2				49.5333	9.7				49.5333	30.4				49.5333	29.7				49.5333	35.6				49.5333	29.5				49.5333	43.6				49.5333	41.5
							49.6	14				49.6	19.2				49.6	9.7				49.6	30.4				49.6	29.7				49.6	35.4				49.6	29.5				49.6	43.6				49.6	41.5
							49.6667	14				49.6667	19.1				49.6667	9.7				49.6667	30.4				49.6667	29.6				49.6667	35.2				49.6667	29.5				49.6667	43.5				49.6667	41.5
							49.7333	13.9				49.7333	19.1				49.7333	9.7				49.7333	30.4				49.7333	29.6				49.7333	35				49.7333	29.5				49.7333	43.5				49.7333	41.4
							49.8	13.9				49.8	19.1				49.8	9.7				49.8	30.4				49.8	29.6				49.8	34.9				49.8	29.4				49.8	43.5				49.8	41.4
							49.8667	13.9				49.8667	19.1				49.8667	9.7				49.8667	30.4				49.8667	29.6				49.8667	34.7				49.8667	29.4				49.8667	43.4				49.8667	41.4
							49.9333	13.9				49.9333	19.1				49.9333	9.7				49.9333	30.4				49.9333	29.5				49.9333	34.5				49.9333	29.4				49.9333	43.4				49.9333	41.4
							50	13.9				50	19.1				50	9.6				50	30.4				50	29.5				50	34.4				50	29.4				50	43.3				50	41.3
							50.0667	13.9				50.0667	19.1				50.0667	9.6				50.0667	30.4				50.0667	29.5				50.0667	34.3				50.0667	29.4				50.0667	43.4				50.0667	41.3
							50.1333	13.8				50.1333	19				50.1333	9.6				50.1333	30.4				50.1333	29.5				50.1333	34.2				50.1333	29.3				50.1333	43.4				50.1333	41.2
							50.2	13.8				50.2	19				50.2	9.6				50.2	30.4				50.2	29.4				50.2	34.1				50.2	29.3				50.2	43.4				50.2	41.2
							50.2667	13.8				50.2667	19				50.2667	9.6				50.2667	30.4				50.2667	29.4				50.2667	34.1				50.2667	29.3				50.2667	43.5				50.2667	41.2
							50.3333	13.8				50.3333	19				50.3333	9.6				50.3333	30.4				50.3333	29.4				50.3333	34				50.3333	29.3				50.3333	43.5				50.3333	41.2
							50.4	13.8				50.4	19				50.4	9.6				50.4	30.4				50.4	29.4				50.4	34				50.4	29.3				50.4	43.6				50.4	41.2
							50.4667	13.8				50.4667	19				50.4667	9.6				50.4667	30.4				50.4667	29.3				50.4667	34				50.4667	29.2				50.4667	43.7				50.4667	41.1
							50.5333	13.8				50.5333	19				50.5333	9.6				50.5333	30.4				50.5333	29.3				50.5333	34				50.5333	29.2				50.5333	43.8				50.5333	41.1
							50.6	13.7				50.6	19				50.6	9.6				50.6	30.5				50.6	29.3				50.6	34				50.6	29.2				50.6	43.9				50.6	41.1
							50.6667	13.7				50.6667	19				50.6667	9.6				50.6667	30.5				50.6667	29.2				50.6667	34				50.6667	29.2				50.6667	44				50.6667	41
							50.7333	13.7				50.7333	19				50.7333	9.6				50.7333	30.5				50.7333	29.2				50.7333	34				50.7333	29.2				50.7333	44				50.7333	41
							50.8	13.7				50.8	19				50.8	9.6				50.8	30.5				50.8	29.2				50.8	34				50.8	29.1				50.8	44.1				50.8	41
							50.8667	13.7				50.8667	19				50.8667	9.6				50.8667	30.5				50.8667	29.2				50.8667	33.9				50.8667	29.1				50.8667	44.1				50.8667	40.9
							50.9333	13.7				50.9333	19				50.9333	9.5				50.9333	30.5				50.9333	29.1				50.9333	33.8				50.9333	29.1				50.9333	44.1				50.9333	40.9
							51	13.7				51	19				51	9.5				51	30.5				51	29.1				51	33.7				51	29.1				51	44.2				51	40.9
							51.0667	13.7				51.0667	19				51.0667	9.5				51.0667	30.5				51.0667	29.1				51.0667	33.5				51.0667	29.1				51.0667	44.3				51.0667	40.9
							51.1333	13.6				51.1333	19				51.1333	9.5				51.1333	30.5				51.1333	29.1				51.1333	33.4				51.1333	29				51.1333	44.3				51.1333	40.8
							51.2	13.6				51.2	19				51.2	9.5				51.2	30.5				51.2	29				51.2	33.2				51.2	29				51.2	44.4				51.2	40.8
							51.2667	13.6				51.2667	19				51.2667	9.5				51.2667	30.5				51.2667	29				51.2667	33.1				51.2667	29				51.2667	44.4				51.2667	40.8
							51.3333	13.6				51.3333	19.1				51.3333	9.5				51.3333	30.5				51.3333	29				51.3333	33				51.3333	29				51.3333	44.5				51.3333	40.8
							51.4	13.6				51.4	19.1				51.4	9.5				51.4	30.5				51.4	28.9				51.4	33				51.4	29				51.4	44.6				51.4	40.7
							51.4667	13.6				51.4667	19.1				51.4667	9.5				51.4667	30.5				51.4667	28.9				51.4667	33				51.4667	28.9				51.4667	44.6				51.4667	40.7
							51.5333	13.6				51.5333	19.1				51.5333	9.4				51.5333	30.4				51.5333	28.9				51.5333	32.9				51.5333	28.9				51.5333	44.7				51.5333	40.7
							51.6	13.6				51.6	19.1				51.6	9.4				51.6	30.4				51.6	28.8				51.6	32.8				51.6	28.9				51.6	44.7				51.6	40.6
							51.6667	13.5				51.6667	19.1				51.6667	9.4				51.6667	30.4				51.6667	28.8				51.6667	32.7				51.6667	28.9				51.6667	44.8				51.6667	40.6
							51.7333	13.5				51.7333	19.1				51.7333	9.4				51.7333	30.4				51.7333	28.8				51.7333	32.6				51.7333	28.9				51.7333	44.8				51.7333	40.6
							51.8	13.5				51.8	19.1				51.8	9.4				51.8	30.4				51.8	28.8				51.8	32.4				51.8	28.8				51.8	44.9				51.8	40.6
							51.8667	13.5				51.8667	19.1				51.8667	9.4				51.8667	30.4				51.8667	28.8				51.8667	32.2				51.8667	28.8				51.8667	44.9				51.8667	40.5
							51.9333	13.5				51.9333	19.1				51.9333	9.4				51.9333	30.4				51.9333	28.7				51.9333	31.9				51.9333	28.8				51.9333	44.9				51.9333	40.5
							52	13.5				52	19.2				52	9.4				52	30.4				52	28.7				52	31.7				52	28.8				52	45				52	40.5
							52.0667	13.5				52.0667	19.2				52.0667	9.4				52.0667	30.4				52.0667	28.7				52.0667	31.4				52.0667	28.8				52.0667	45				52.0667	40.5
							52.1333	13.4				52.1333	19.2				52.1333	9.4				52.1333	30.4				52.1333	28.7				52.1333	31.2				52.1333	28.8				52.1333	45				52.1333	40.4
							52.2	13.4				52.2	19.2				52.2	9.4				52.2	30.3				52.2	28.6				52.2	31				52.2	28.7				52.2	45				52.2	40.4
							52.2667	13.4				52.2667	19.2				52.2667	9.4				52.2667	30.3				52.2667	28.6				52.2667	30.8				52.2667	28.7				52.2667	45.1				52.2667	40.4
							52.3333	13.4				52.3333	19.2				52.3333	9.3				52.3333	30.3				52.3333	28.6				52.3333	30.6				52.3333	28.7				52.3333	45				52.3333	40.3
							52.4	13.4				52.4	19.2				52.4	9.3				52.4	30.3				52.4	28.5				52.4	30.4				52.4	28.7				52.4	43.9				52.4	40.3
							52.4667	13.4				52.4667	19.2				52.4667	9.3				52.4667	30.3				52.4667	28.5				52.4667	30.2				52.4667	28.7				52.4667	42.2				52.4667	40.3
							52.5333	13.4				52.5333	19.2				52.5333	9.3				52.5333	30.3				52.5333	28.5				52.5333	30.1				52.5333	28.7				52.5333	40.9				52.5333	40.3
							52.6	13.4				52.6	19.2				52.6	9.3				52.6	30.3				52.6	28.5				52.6	30				52.6	28.6				52.6	40.4				52.6	40.2
							52.6667	13.3				52.6667	19.2				52.6667	9.3				52.6667	30.3				52.6667	28.4				52.6667	29.9				52.6667	28.6				52.6667	40.3				52.6667	40.2
							52.7333	13.3				52.7333	19.2				52.7333	9.3				52.7333	30.3				52.7333	28.4				52.7333	29.8				52.7333	28.6				52.7333	40.4				52.7333	40.2
							52.8	13.3				52.8	19.2				52.8	9.3				52.8	30.3				52.8	28.4				52.8	29.8				52.8	28.6				52.8	40.4				52.8	40.2
							52.8667	13.3				52.8667	19.2				52.8667	9.3				52.8667	30.3				52.8667	28.4				52.8667	29.8				52.8667	28.6				52.8667	40.5				52.8667	40.1
							52.9333	13.3				52.9333	19.2				52.9333	9.3				52.9333	30.3				52.9333	28.3				52.9333	29.8				52.9333	28.6				52.9333	40.7				52.9333	40.1
							53	13.3				53	19.2				53	9.3				53	30.3				53	28.3				53	29.9				53	28.5				53	41.2				53	40.1
							53.0667	13.3				53.0667	19.3				53.0667	9.3				53.0667	30.3				53.0667	28.3				53.0667	29.9				53.0667	28.5				53.0667	41.6				53.0667	40
							53.1333	13.3				53.1333	19.2				53.1333	9.2				53.1333	30.3				53.1333	28.3				53.1333	30.1				53.1333	28.5				53.1333	42.2				53.1333	40
							53.2	13.2				53.2	19.3				53.2	9.2				53.2	30.3				53.2	28.2				53.2	30.2				53.2	28.5				53.2	42.6				53.2	40
							53.2667	13.2				53.2667	19.3				53.2667	9.2				53.2667	30.3				53.2667	28.2				53.2667	30.4				53.2667	28.5				53.2667	42.9				53.2667	40
							53.3333	13.2				53.3333	19.2				53.3333	9.2				53.3333	30.3				53.3333	28.2				53.3333	30.6				53.3333	28.5				53.3333	43				53.3333	39.9
							53.4	13.2				53.4	19.2				53.4	9.2				53.4	30.3				53.4	28.2				53.4	30.8				53.4	28.4				53.4	43.1				53.4	39.9
							53.4667	13.2				53.4667	19.3				53.4667	9.2				53.4667	30.3				53.4667	28.1				53.4667	31				53.4667	28.4				53.4667	43				53.4667	39.9
							53.5333	13.2				53.5333	19.2				53.5333	9.2				53.5333	30.3				53.5333	28.1				53.5333	31.3				53.5333	28.4				53.5333	42.9				53.5333	39.9
							53.6	13.2				53.6	19.3				53.6	9.2				53.6	30.3				53.6	28.1				53.6	31.5				53.6	28.4				53.6	42.7				53.6	39.8
							53.6667	13.2				53.6667	19.3				53.6667	9.2				53.6667	30.3				53.6667	28				53.6667	31.8				53.6667	28.4				53.6667	42.6				53.6667	39.8
							53.7333	13.2				53.7333	19.3				53.7333	9.2				53.7333	30.3				53.7333	28				53.7333	32.1				53.7333	28.4				53.7333	42.5				53.7333	39.8
							53.8	13.1				53.8	19.3				53.8	9.2				53.8	30.3				53.8	28				53.8	32.3				53.8	28.3				53.8	42.5				53.8	39.8
							53.8667	13.1				53.8667	19.3				53.8667	9.2				53.8667	30.3				53.8667	28				53.8667	32.6				53.8667	28.3				53.8667	42.6				53.8667	39.7
							53.9333	13.1				53.9333	19.3				53.9333	9.2				53.9333	30.3				53.9333	27.9				53.9333	32.8				53.9333	28.3				53.9333	42.8				53.9333	39.7
							54	13.1				54	19.2				54	9.2				54	30.3				54	27.9				54	33				54	28.3				54	43				54	39.7
							54.0667	13.1				54.0667	19.2				54.0667	9.1				54.0667	30.3				54.0667	27.9				54.0667	33.3				54.0667	28.3				54.0667	43.2				54.0667	39.6
							54.1333	13.1				54.1333	19.3				54.1333	9.1				54.1333	30.3				54.1333	27.9				54.1333	33.5				54.1333	28.2				54.1333	43.2				54.1333	39.6
							54.2	13.1				54.2	19.3				54.2	9.1				54.2	30.2				54.2	27.8				54.2	33.7				54.2	28.2				54.2	42.9				54.2	39.6
							54.2667	13.1				54.2667	19.3				54.2667	9.1				54.2667	30.2				54.2667	27.8				54.2667	33.8				54.2667	28.2				54.2667	42.6				54.2667	39.6
							54.3333	13.1				54.3333	19.3				54.3333	9.1				54.3333	30.1				54.3333	27.8				54.3333	34				54.3333	28.2				54.3333	42.2				54.3333	39.5
							54.4	13.1				54.4	19.2				54.4	9.1				54.4	30.1				54.4	27.8				54.4	34.2				54.4	28.2				54.4	41.7				54.4	39.5
							54.4667	13				54.4667	19.3				54.4667	9.1				54.4667	30.1				54.4667	27.8				54.4667	34.4				54.4667	28.1				54.4667	41.3				54.4667	39.5
							54.5333	13				54.5333	19.3				54.5333	9.1				54.5333	30.1				54.5333	27.7				54.5333	34.6				54.5333	28.1				54.5333	41				54.5333	39.5
							54.6	13				54.6	19.2				54.6	9.1				54.6	30				54.6	27.7				54.6	34.7				54.6	28.1				54.6	40.7				54.6	39.4
							54.6667	13				54.6667	19.2				54.6667	9.1				54.6667	30				54.6667	27.7				54.6667	34.9				54.6667	28.1				54.6667	40.4				54.6667	39.4
							54.7333	13				54.7333	19.2				54.7333	9				54.7333	29.9				54.7333	27.7				54.7333	35.1				54.7333	28.1				54.7333	40.2				54.7333	39.4
							54.8	13				54.8	19.2				54.8	9				54.8	29.9				54.8	27.6				54.8	35.3				54.8	28.1				54.8	40				54.8	39.4
							54.8667	13				54.8667	19.2				54.8667	9				54.8667	29.9				54.8667	27.6				54.8667	35.5				54.8667	28.1				54.8667	39.8				54.8667	39.3
							54.9333	13				54.9333	19.2				54.9333	9				54.9333	29.8				54.9333	27.6				54.9333	35.6				54.9333	28				54.9333	39.9				54.9333	39.3
							55	12.9				55	19.2				55	9				55	29.8				55	27.5				55	35.8				55	28				55	40.4				55	39.3
							55.0667	12.9				55.0667	19.2				55.0667	9				55.0667	29.7				55.0667	27.5				55.0667	35.9				55.0667	28				55.0667	40.8				55.0667	39.3
							55.1333	12.9				55.1333	19.2				55.1333	9				55.1333	29.7				55.1333	27.5				55.1333	36				55.1333	28				55.1333	41.1				55.1333	39.2
							55.2	12.9				55.2	19.2				55.2	9				55.2	29.6				55.2	27.5				55.2	36.1				55.2	28				55.2	41.2				55.2	39.2
							55.2667	12.9				55.2667	19.2				55.2667	9				55.2667	29.6				55.2667	27.5				55.2667	36.2				55.2667	27.9				55.2667	41.3				55.2667	39.2
							55.3333	12.9				55.3333	19.2				55.3333	9				55.3333	29.5				55.3333	27.4				55.3333	36.3				55.3333	27.9				55.3333	41.3				55.3333	39.2
							55.4	12.9				55.4	19.2				55.4	9				55.4	29.5				55.4	27.4				55.4	36.3				55.4	27.9				55.4	41.3				55.4	39.1
							55.4667	12.9				55.4667	19.2				55.4667	9				55.4667	29.4				55.4667	27.4				55.4667	36.4				55.4667	27.9				55.4667	41.3				55.4667	39.1
							55.5333	12.9				55.5333	19.1				55.5333	8.9				55.5333	29.4				55.5333	27.3				55.5333	36.4				55.5333	27.9				55.5333	41.4				55.5333	39.1
							55.6	12.8				55.6	19.2				55.6	8.9				55.6	29.4				55.6	27.3				55.6	36.4				55.6	27.8				55.6	41.6				55.6	39.1
							55.6667	12.8				55.6667	19.2				55.6667	8.9				55.6667	29.3				55.6667	27.3				55.6667	36.4				55.6667	27.8				55.6667	41.6				55.6667	39
							55.7333	12.8				55.7333	19.1				55.7333	8.9				55.7333	29.3				55.7333	27.3				55.7333	36.4				55.7333	27.8				55.7333	41.6				55.7333	39
							55.8	12.8				55.8	19.2				55.8	8.9				55.8	29.2				55.8	27.3				55.8	36.3				55.8	27.8				55.8	41.6				55.8	39
							55.8667	12.8				55.8667	19.2				55.8667	8.9				55.8667	29.2				55.8667	27.2				55.8667	36.3				55.8667	27.8				55.8667	41.5				55.8667	38.9
							55.9333	12.8				55.9333	19.1				55.9333	8.9				55.9333	29.2				55.9333	27.2				55.9333	36.4				55.9333	27.8				55.9333	41.4				55.9333	38.9
							56	12.8				56	19.2				56	8.9				56	29.1				56	27.2				56	36.4				56	27.7				56	41.2				56	38.9
							56.0667	12.8				56.0667	19.2				56.0667	8.9				56.0667	29.1				56.0667	27.2				56.0667	36.4				56.0667	27.7				56.0667	41				56.0667	38.9
							56.1333	12.8				56.1333	19.1				56.1333	8.9				56.1333	29				56.1333	27.1				56.1333	36.5				56.1333	27.7				56.1333	40.8				56.1333	38.9
							56.2	12.7				56.2	19.1				56.2	8.9				56.2	29				56.2	27.1				56.2	36.6				56.2	27.7				56.2	40.5				56.2	38.8
							56.2667	12.8				56.2667	19.1				56.2667	8.9				56.2667	29				56.2667	27.1				56.2667	36.7				56.2667	27.7				56.2667	40.2				56.2667	38.8
							56.3333	12.7				56.3333	19.1				56.3333	8.9				56.3333	29				56.3333	27.1				56.3333	36.8				56.3333	27.7				56.3333	39.9				56.3333	38.8
							56.4	12.7				56.4	19.2				56.4	8.9				56.4	28.9				56.4	27				56.4	36.9				56.4	27.6				56.4	39.4				56.4	38.7
							56.4667	12.7				56.4667	19.1				56.4667	8.9				56.4667	28.9				56.4667	27				56.4667	37.1				56.4667	27.6				56.4667	39.1				56.4667	38.7
							56.5333	12.7				56.5333	19.1				56.5333	8.8				56.5333	28.9				56.5333	27				56.5333	37.2				56.5333	27.6				56.5333	38.7				56.5333	38.7
							56.6	12.7				56.6	19.1				56.6	8.8				56.6	28.8				56.6	27				56.6	37.4				56.6	27.6				56.6	38.4				56.6	38.7
							56.6667	12.7				56.6667	19.1				56.6667	8.8				56.6667	28.8				56.6667	27				56.6667	37.5				56.6667	27.6				56.6667	38.3				56.6667	38.7
							56.7333	12.7				56.7333	19.1				56.7333	8.8				56.7333	28.8				56.7333	26.9				56.7333	37.7				56.7333	27.6				56.7333	38.2				56.7333	38.6
							56.8	12.7				56.8	19.1				56.8	8.8				56.8	28.7				56.8	26.9				56.8	37.8				56.8	27.6				56.8	38.3				56.8	38.6
							56.8667	12.7				56.8667	19.1				56.8667	8.8				56.8667	28.7				56.8667	26.9				56.8667	37.9				56.8667	27.5				56.8667	38.5				56.8667	38.6
							56.9333	12.6				56.9333	19.1				56.9333	8.8				56.9333	28.6				56.9333	26.9				56.9333	38.1				56.9333	27.5				56.9333	38.6				56.9333	38.5
							57	12.6				57	19.1				57	8.8				57	28.6				57	26.9				57	38.2				57	27.5				57	38.8				57	38.5
							57.0667	12.6				57.0667	19.1				57.0667	8.8				57.0667	28.5				57.0667	26.8				57.0667	38.2				57.0667	27.5				57.0667	39				57.0667	38.5
							57.1333	12.6				57.1333	19.1				57.1333	8.8				57.1333	28.5				57.1333	26.8				57.1333	38.3				57.1333	27.5				57.1333	39.2				57.1333	38.5
							57.2	12.6				57.2	19.1				57.2	8.8				57.2	28.5				57.2	26.8				57.2	38.3				57.2	27.5				57.2	39.4				57.2	38.5
							57.2667	12.6				57.2667	19.1				57.2667	8.8				57.2667	28.4				57.2667	26.8				57.2667	38.4				57.2667	27.4				57.2667	39.6				57.2667	38.5
							57.3333	12.6				57.3333	19.1				57.3333	8.8				57.3333	28.4				57.3333	26.7				57.3333	38.5				57.3333	27.4				57.3333	39.8				57.3333	38.4
							57.4	12.6				57.4	19.2				57.4	8.8				57.4	28.3				57.4	26.7				57.4	38.5				57.4	27.4				57.4	39.9				57.4	38.4
							57.4667	12.6				57.4667	19.2				57.4667	8.7				57.4667	28.3				57.4667	26.7				57.4667	38.5				57.4667	27.4				57.4667	40				57.4667	38.4
							57.5333	12.6				57.5333	19.1				57.5333	8.7				57.5333	28.3				57.5333	26.7				57.5333	38.5				57.5333	27.3				57.5333	40.1				57.5333	38.3
							57.6	12.5				57.6	19.2				57.6	8.7				57.6	28.2				57.6	26.7				57.6	38.6				57.6	27.3				57.6	40.2				57.6	38.3
							57.6667	12.5				57.6667	19.1				57.6667	8.7				57.6667	28.2				57.6667	26.6				57.6667	38.6				57.6667	27.3				57.6667	40.3				57.6667	38.3
							57.7333	12.5				57.7333	19.1				57.7333	8.7				57.7333	28.1				57.7333	26.6				57.7333	38.6				57.7333	27.3				57.7333	40.3				57.7333	38.3
							57.8	12.5				57.8	19.1				57.8	8.7				57.8	28.1				57.8	26.6				57.8	38.6				57.8	27.3				57.8	40.3				57.8	38.3
							57.8667	12.5				57.8667	19.1				57.8667	8.7				57.8667	28				57.8667	26.6				57.8667	38.6				57.8667	27.3				57.8667	40.3				57.8667	38.2
							57.9333	12.5				57.9333	19.1				57.9333	8.7				57.9333	28				57.9333	26.5				57.9333	38.7				57.9333	27.3				57.9333	40.2				57.9333	38.2
							58	12.5				58	19.1				58	8.7				58	28				58	26.5				58	38.7				58	27.3				58	40.2				58	38.2
							58.0667	12.5				58.0667	19.1				58.0667	8.7				58.0667	27.9				58.0667	26.5				58.0667	38.7				58.0667	27.2				58.0667	40.2				58.0667	38.1
							58.1333	12.5				58.1333	19.1				58.1333	8.7				58.1333	27.8				58.1333	26.5				58.1333	38.7				58.1333	27.2				58.1333	40.3				58.1333	38.1
							58.2	12.5				58.2	19.1				58.2	8.7				58.2	27.8				58.2	26.5				58.2	38.7				58.2	27.2				58.2	40.4				58.2	38.1
							58.2667	12.5				58.2667	19.1				58.2667	8.6				58.2667	27.8				58.2667	26.4				58.2667	38.7				58.2667	27.2				58.2667	40.5				58.2667	38
							58.3333	12.5				58.3333	19.1				58.3333	8.6				58.3333	27.7				58.3333	26.4				58.3333	38.7				58.3333	27.2				58.3333	40.5				58.3333	38
							58.4	12.4				58.4	19.1				58.4	8.6				58.4	27.7				58.4	26.4				58.4	38.7				58.4	27.1				58.4	40.4				58.4	38
							58.4667	12.4				58.4667	19.1				58.4667	8.6				58.4667	27.6				58.4667	26.4				58.4667	38.7				58.4667	27.1				58.4667	40.4				58.4667	38
							58.5333	12.4				58.5333	19.1				58.5333	8.6				58.5333	27.6				58.5333	26.3				58.5333	38.7				58.5333	27.1				58.5333	40.3				58.5333	37.9
							58.6	12.4				58.6	19.1				58.6	8.6				58.6	27.5				58.6	26.3				58.6	38.7				58.6	27.1				58.6	40.3				58.6	37.9
							58.6667	12.4				58.6667	19.1				58.6667	8.6				58.6667	27.5				58.6667	26.3				58.6667	38.7				58.6667	27.1				58.6667	40.2				58.6667	37.9
							58.7333	12.4				58.7333	19.1				58.7333	8.6				58.7333	27.4				58.7333	26.3				58.7333	38.7				58.7333	27.1				58.7333	40.2				58.7333	37.9
							58.8	12.4				58.8	19.1				58.8	8.6				58.8	27.4				58.8	26.3				58.8	38.7				58.8	27.1				58.8	40.1				58.8	37.8
							58.8667	12.4				58.8667	19.1				58.8667	8.6				58.8667	27.3				58.8667	26.3				58.8667	38.7				58.8667	27				58.8667	39.9				58.8667	37.8
							58.9333	12.4				58.9333	19.1				58.9333	8.6				58.9333	27.3				58.9333	26.2				58.9333	38.7				58.9333	27				58.9333	39.7				58.9333	37.8
							59	12.4				59	19.1				59	8.6				59	27.3				59	26.2				59	38.7				59	27				59	39.5				59	37.8
							59.0667	12.4				59.0667	19.1				59.0667	8.6				59.0667	27.2				59.0667	26.2				59.0667	38.7				59.0667	27				59.0667	39.3				59.0667	37.8
							59.1333	12.3				59.1333	19.1				59.1333	8.6				59.1333	27.2				59.1333	26.2				59.1333	38.7				59.1333	27				59.1333	39.2				59.1333	37.8
							59.2	12.3				59.2	19.1				59.2	8.5				59.2	27.2				59.2	26.2				59.2	38.7				59.2	27				59.2	39.1				59.2	37.7
							59.2667	12.3				59.2667	19.1				59.2667	8.5				59.2667	27.1				59.2667	26.1				59.2667	38.7				59.2667	26.9				59.2667	39.2				59.2667	37.7
							59.3333	12.3				59.3333	19.1				59.3333	8.5				59.3333	27.1				59.3333	26.1				59.3333	38.7				59.3333	26.9				59.3333	39.3				59.3333	37.7
							59.4	12.3				59.4	19.1				59.4	8.5				59.4	27.1				59.4	26.1				59.4	38.7				59.4	26.9				59.4	39.5				59.4	37.6
							59.4667	12.3				59.4667	19				59.4667	8.5				59.4667	27.1				59.4667	26.1				59.4667	38.7				59.4667	26.9				59.4667	39.7				59.4667	37.6
							59.5333	12.3				59.5333	19.1				59.5333	8.5				59.5333	27.1				59.5333	26				59.5333	38.6				59.5333	26.9				59.5333	40				59.5333	37.6
							59.6	12.3				59.6	19				59.6	8.5				59.6	27				59.6	26				59.6	38.6				59.6	26.9				59.6	40.2				59.6	37.6
							59.6667	12.3				59.6667	19				59.6667	8.5				59.6667	27				59.6667	26				59.6667	38.6				59.6667	26.9				59.6667	40.4				59.6667	37.5
							59.7333	12.3				59.7333	19				59.7333	8.5				59.7333	27				59.7333	26				59.7333	38.6				59.7333	26.9				59.7333	40.5				59.7333	37.5
							59.8	12.3				59.8	19				59.8	8.5				59.8	27				59.8	25.9				59.8	38.6				59.8	26.8				59.8	40.6				59.8	37.5
							59.8667	12.3				59.8667	19				59.8667	8.5				59.8667	27				59.8667	25.9				59.8667	38.6				59.8667	26.8				59.8667	40.7				59.8667	37.5
							59.9333	12.3				59.9333	19				59.9333	8.5				59.9333	27				59.9333	25.9				59.9333	38.6				59.9333	26.8				59.9333	40.8				59.9333	37.4
							60	12.2				60	19				60	8.5				60	26.9				60	25.9				60	38.5				60	26.8				60	40.8				60	37.4
							60.0667	12.2				60.0667	19				60.0667	8.5				60.0667	26.9				60.0667	25.9				60.0667	38.5				60.0667	26.8				60.0667	40.9				60.0667	37.4
							60.1333	12.2				60.1333	19				60.1333	8.5				60.1333	26.9				60.1333	25.8				60.1333	38.5				60.1333	26.8				60.1333	40.9				60.1333	37.4
							60.2	12.2				60.2	19				60.2	8.5				60.2	26.9				60.2	25.8				60.2	38.5				60.2	26.8				60.2	40.9				60.2	37.4
							60.2667	12.2				60.2667	19				60.2667	8.5				60.2667	26.8				60.2667	25.8				60.2667	38.5				60.2667	26.7				60.2667	40.9				60.2667	37.3
							60.3333	12.2				60.3333	19				60.3333	8.5				60.3333	26.7				60.3333	25.8				60.3333	38.5				60.3333	26.7				60.3333	40.9				60.3333	37.3
							60.4	12.2				60.4	19				60.4	8.5				60.4	26.6				60.4	25.8				60.4	38.4				60.4	26.7				60.4	40.9				60.4	37.3
							60.4667	12.2				60.4667	19				60.4667	8.5				60.4667	26.5				60.4667	25.7				60.4667	38.4				60.4667	26.7				60.4667	40.9				60.4667	37.3
							60.5333	12.2				60.5333	19				60.5333	8.4				60.5333	26.4				60.5333	25.7				60.5333	38.4				60.5333	26.7				60.5333	40.9				60.5333	37.2
							60.6	12.2				60.6	18.9				60.6	8.4				60.6	26.3				60.6	25.7				60.6	38.4				60.6	26.7				60.6	41				60.6	37.2
							60.6667	12.2				60.6667	18.9				60.6667	8.4				60.6667	26.2				60.6667	25.7				60.6667	38.4				60.6667	26.6				60.6667	41				60.6667	37.2
							60.7333	12.2				60.7333	18.9				60.7333	8.4				60.7333	26				60.7333	25.7				60.7333	38.4				60.7333	26.6				60.7333	41.1				60.7333	37.2
							60.8	12.1				60.8	18.9				60.8	8.4				60.8	25.8				60.8	25.6				60.8	38.4				60.8	26.6				60.8	41.2				60.8	37.2
							60.8667	12.1				60.8667	19				60.8667	8.4				60.8667	25.6				60.8667	25.6				60.8667	38.4				60.8667	26.6				60.8667	41.3				60.8667	37.1
							60.9333	12.1				60.9333	19				60.9333	8.4				60.9333	25.4				60.9333	25.6				60.9333	38.4				60.9333	26.6				60.9333	41.3				60.9333	37.1
							61	12.1				61	18.9				61	8.4				61	25.3				61	25.6				61	38.5				61	26.6				61	41.4				61	37.1
							61.0667	12.1				61.0667	19				61.0667	8.4				61.0667	25.1				61.0667	25.5				61.0667	38.5				61.0667	26.5				61.0667	41.4				61.0667	37.1
							61.1333	12.1				61.1333	19				61.1333	8.4				61.1333	25				61.1333	25.5				61.1333	38.5				61.1333	26.5				61.1333	41.5				61.1333	37
							61.2	12.1				61.2	19				61.2	8.4				61.2	24.9				61.2	25.5				61.2	38.6				61.2	26.5				61.2	41.6				61.2	37
							61.2667	12				61.2667	18.9				61.2667	8.4				61.2667	24.8				61.2667	25.5				61.2667	38.6				61.2667	26.5				61.2667	41.6				61.2667	37
							61.3333	12.1				61.3333	18.9				61.3333	8.3				61.3333	24.7				61.3333	25.5				61.3333	38.6				61.3333	26.5				61.3333	41.6				61.3333	37
							61.4	12.1				61.4	19				61.4	8.3				61.4	24.7				61.4	25.4				61.4	38.7				61.4	26.4				61.4	41.6				61.4	37
							61.4667	12.1				61.4667	18.9				61.4667	8.3				61.4667	24.6				61.4667	25.4				61.4667	38.7				61.4667	26.4				61.4667	41.6				61.4667	36.9
							61.5333	12.1				61.5333	18.9				61.5333	8.3				61.5333	24.6				61.5333	25.4				61.5333	38.7				61.5333	26.4				61.5333	41.6				61.5333	36.9
							61.6	12				61.6	18.9				61.6	8.3				61.6	24.6				61.6	25.4				61.6	38.8				61.6	26.4				61.6	41.6				61.6	36.9
							61.6667	12				61.6667	18.9				61.6667	8.3				61.6667	24.5				61.6667	25.4				61.6667	38.8				61.6667	26.4				61.6667	41.6				61.6667	36.9
							61.7333	12				61.7333	19				61.7333	8.3				61.7333	24.6				61.7333	25.3				61.7333	38.8				61.7333	26.4				61.7333	41.5				61.7333	36.8
							61.8	12				61.8	18.9				61.8	8.3				61.8	24.6				61.8	25.3				61.8	38.8				61.8	26.4				61.8	41.5				61.8	36.8
							61.8667	12				61.8667	18.9				61.8667	8.3				61.8667	24.6				61.8667	25.3				61.8667	38.8				61.8667	26.4				61.8667	41.5				61.8667	36.8
							61.9333	12				61.9333	19				61.9333	8.3				61.9333	24.6				61.9333	25.3				61.9333	38.8				61.9333	26.3				61.9333	41.5				61.9333	36.8
							62	12				62	19				62	8.2				62	24.6				62	25.3				62	38.8				62	26.3				62	41.5				62	36.8
							62.0667	12				62.0667	18.9				62.0667	8.2				62.0667	24.6				62.0667	25.2				62.0667	38.8				62.0667	26.3				62.0667	41.4				62.0667	36.7
							62.1333	12				62.1333	18.9				62.1333	8.2				62.1333	24.6				62.1333	25.2				62.1333	38.8				62.1333	26.3				62.1333	41.5				62.1333	36.7
							62.2	11.9				62.2	18.9				62.2	8.2				62.2	24.6				62.2	25.2				62.2	38.8				62.2	26.3				62.2	41.5				62.2	36.7
							62.2667	11.9				62.2667	18.9				62.2667	8.2				62.2667	24.5				62.2667	25.2				62.2667	38.8				62.2667	26.3				62.2667	41.5				62.2667	36.7
							62.3333	12				62.3333	19				62.3333	8.2				62.3333	24.4				62.3333	25.1				62.3333	38.7				62.3333	26.3				62.3333	41.6				62.3333	36.6
							62.4	11.9				62.4	19				62.4	8.2				62.4	24.2				62.4	25.1				62.4	38.7				62.4	26.2				62.4	41.6				62.4	36.6
							62.4667	11.9				62.4667	19				62.4667	8.2				62.4667	23.9				62.4667	25.1				62.4667	38.7				62.4667	26.2				62.4667	41.6				62.4667	36.6
							62.5333	11.9				62.5333	19				62.5333	8.2				62.5333	23.5				62.5333	25.1				62.5333	38.6				62.5333	26.2				62.5333	41.6				62.5333	36.6
							62.6	11.9				62.6	19				62.6	8.2				62.6	23.1				62.6	25.1				62.6	38.6				62.6	26.2				62.6	41.6				62.6	36.5
							62.6667	11.9				62.6667	19				62.6667	8.2				62.6667	22.7				62.6667	25.1				62.6667	38.6				62.6667	26.2				62.6667	41.7				62.6667	36.5
							62.7333	11.9				62.7333	19				62.7333	8.2				62.7333	22.3				62.7333	25				62.7333	38.6				62.7333	26.2				62.7333	41.7				62.7333	36.5
							62.8	11.9				62.8	19				62.8	8.2				62.8	22				62.8	25				62.8	38.5				62.8	26.2				62.8	41.7				62.8	36.5
							62.8667	11.9				62.8667	19				62.8667	8.2				62.8667	21.6				62.8667	25				62.8667	38.5				62.8667	26.1				62.8667	41.8				62.8667	36.5
							62.9333	11.9				62.9333	19				62.9333	8.2				62.9333	21.3				62.9333	25				62.9333	38.5				62.9333	26.1				62.9333	41.8				62.9333	36.4
							63	11.9				63	19				63	8.2				63	21.1				63	25				63	38.5				63	26.1				63	41.8				63	36.4
							63.0667	11.9				63.0667	19				63.0667	8.1				63.0667	20.9				63.0667	24.9				63.0667	38.5				63.0667	26.1				63.0667	41.9				63.0667	36.4
							63.1333	11.9				63.1333	19				63.1333	8.1				63.1333	20.8				63.1333	24.9				63.1333	38.5				63.1333	26.1				63.1333	41.9				63.1333	36.4
							63.2	11.8				63.2	19				63.2	8.1				63.2	20.7				63.2	24.9				63.2	38.4				63.2	26.1				63.2	42				63.2	36.4
							63.2667	11.9				63.2667	19				63.2667	8.1				63.2667	20.6				63.2667	24.9				63.2667	38.4				63.2667	26				63.2667	42				63.2667	36.3
							63.3333	11.8				63.3333	19				63.3333	8.1				63.3333	20.6				63.3333	24.9				63.3333	38.4				63.3333	26				63.3333	42				63.3333	36.3
							63.4	11.8				63.4	19				63.4	8.1				63.4	20.6				63.4	24.8				63.4	38.4				63.4	26				63.4	42				63.4	36.3
							63.4667	11.8				63.4667	19				63.4667	8.1				63.4667	20.6				63.4667	24.8				63.4667	38.5				63.4667	26				63.4667	41.8				63.4667	36.3
							63.5333	11.8				63.5333	19				63.5333	8.1				63.5333	20.6				63.5333	24.8				63.5333	38.5				63.5333	26				63.5333	41.6				63.5333	36.3
							63.6	11.8				63.6	19				63.6	8.1				63.6	20.7				63.6	24.8				63.6	38.5				63.6	26				63.6	41.3				63.6	36.3
							63.6667	11.8				63.6667	19				63.6667	8.1				63.6667	20.8				63.6667	24.8				63.6667	38.5				63.6667	25.9				63.6667	40.9				63.6667	36.2
							63.7333	11.8				63.7333	19				63.7333	8.1				63.7333	20.9				63.7333	24.8				63.7333	38.5				63.7333	25.9				63.7333	40.3				63.7333	36.2
							63.8	11.8				63.8	19				63.8	8.1				63.8	21				63.8	24.7				63.8	38.5				63.8	25.9				63.8	39.8				63.8	36.2
							63.8667	11.8				63.8667	19				63.8667	8				63.8667	21.1				63.8667	24.7				63.8667	38.6				63.8667	25.9				63.8667	39.3				63.8667	36.2
							63.9333	11.8				63.9333	19				63.9333	8				63.9333	21.2				63.9333	24.7				63.9333	38.6				63.9333	25.9				63.9333	38.9				63.9333	36.2
							64	11.8				64	19				64	8				64	21.3				64	24.7				64	38.6				64	25.9				64	38.5				64	36.1
							64.0667	11.8				64.0667	19				64.0667	8				64.0667	21.5				64.0667	24.7				64.0667	38.6				64.0667	25.9				64.0667	38.3				64.0667	36.1
							64.1333	11.8				64.1333	19				64.1333	8				64.1333	21.6				64.1333	24.6				64.1333	38.6				64.1333	25.9				64.1333	38				64.1333	36.1
							64.2	11.8				64.2	19				64.2	8				64.2	21.8				64.2	24.6				64.2	38.6				64.2	25.8				64.2	37.7				64.2	36.1
							64.2667	11.8				64.2667	19.1				64.2667	8				64.2667	21.9				64.2667	24.6				64.2667	38.6				64.2667	25.8				64.2667	37.5				64.2667	36.1
							64.3333	11.7				64.3333	19				64.3333	8				64.3333	22.1				64.3333	24.6				64.3333	38.6				64.3333	25.8				64.3333	37.3				64.3333	36
							64.4	11.7				64.4	19.1				64.4	8				64.4	22.2				64.4	24.6				64.4	38.6				64.4	25.8				64.4	37.1				64.4	36
							64.4667	11.7				64.4667	19.1				64.4667	8				64.4667	22.3				64.4667	24.6				64.4667	38.6				64.4667	25.8				64.4667	37				64.4667	36
							64.5333	11.7				64.5333	19.1				64.5333	8				64.5333	22.5				64.5333	24.6				64.5333	38.6				64.5333	25.7				64.5333	36.8				64.5333	36
							64.6	11.7				64.6	19				64.6	8				64.6	22.6				64.6	24.5				64.6	38.7				64.6	25.7				64.6	36.6				64.6	35.9
							64.6667	11.7				64.6667	19				64.6667	8				64.6667	22.8				64.6667	24.5				64.6667	38.6				64.6667	25.7				64.6667	36.5				64.6667	35.9
							64.7333	11.7				64.7333	19				64.7333	8				64.7333	22.9				64.7333	24.5				64.7333	38.6				64.7333	25.7				64.7333	36.3				64.7333	35.9
							64.8	11.7				64.8	19				64.8	8				64.8	23.1				64.8	24.5				64.8	38.6				64.8	25.7				64.8	36.3				64.8	35.9
							64.8667	11.7				64.8667	19				64.8667	8				64.8667	23.2				64.8667	24.5				64.8667	38.6				64.8667	25.7				64.8667	36.2				64.8667	35.9
							64.9333	11.6				64.9333	19				64.9333	8				64.9333	23.4				64.9333	24.4				64.9333	38.7				64.9333	25.7				64.9333	36.3				64.9333	35.8
							65	11.6				65	19				65	7.9				65	23.6				65	24.4				65	38.7				65	25.7				65	36.4				65	35.8
							65.0667	11.6				65.0667	19				65.0667	7.9				65.0667	23.7				65.0667	24.4				65.0667	38.7				65.0667	25.7				65.0667	36.4				65.0667	35.8
							65.1333	11.6				65.1333	19				65.1333	7.9				65.1333	23.9				65.1333	24.4				65.1333	38.7				65.1333	25.6				65.1333	36.6				65.1333	35.8
							65.2	11.6				65.2	19				65.2	7.9				65.2	24				65.2	24.4				65.2	38.7				65.2	25.6				65.2	36.7				65.2	35.8
							65.2667	11.6				65.2667	19				65.2667	7.9				65.2667	24.2				65.2667	24.4				65.2667	38.7				65.2667	25.6				65.2667	36.9				65.2667	35.7
							65.3333	11.6				65.3333	19				65.3333	7.9				65.3333	24.2				65.3333	24.4				65.3333	38.7				65.3333	25.6				65.3333	37				65.3333	35.7
							65.4	11.6				65.4	18.9				65.4	7.9				65.4	24.3				65.4	24.3				65.4	38.7				65.4	25.6				65.4	37.1				65.4	35.7
							65.4667	11.6				65.4667	19				65.4667	7.9				65.4667	24.4				65.4667	24.3				65.4667	38.7				65.4667	25.6				65.4667	37.2				65.4667	35.7
							65.5333	11.6				65.5333	19				65.5333	7.9				65.5333	24.4				65.5333	24.3				65.5333	38.8				65.5333	25.5				65.5333	37.3				65.5333	35.6
							65.6	11.6				65.6	19				65.6	7.9				65.6	24.4				65.6	24.3				65.6	38.8				65.6	25.6				65.6	37.3				65.6	35.6
							65.6667	11.6				65.6667	19				65.6667	7.9				65.6667	24.4				65.6667	24.3				65.6667	38.8				65.6667	25.5				65.6667	37.2				65.6667	35.6
							65.7333	11.6				65.7333	18.9				65.7333	7.9				65.7333	24.3				65.7333	24.2				65.7333	38.8				65.7333	25.5				65.7333	37				65.7333	35.6
							65.8	11.6				65.8	18.9				65.8	7.9				65.8	24.3				65.8	24.2				65.8	38.8				65.8	25.5				65.8	36.7				65.8	35.6
							65.8667	11.6				65.8667	18.9				65.8667	7.9				65.8667	24.3				65.8667	24.2				65.8667	38.9				65.8667	25.5				65.8667	36.2				65.8667	35.5
							65.9333	11.6				65.9333	18.9				65.9333	7.9				65.9333	24.2				65.9333	24.2				65.9333	38.9				65.9333	25.5				65.9333	35.8				65.9333	35.5
							66	11.6				66	18.9				66	7.9				66	24.2				66	24.2				66	38.9				66	25.5				66	35.4				66	35.5
							66.0667	11.6				66.0667	18.9				66.0667	7.9				66.0667	24.2				66.0667	24.2				66.0667	38.9				66.0667	25.5				66.0667	35.2				66.0667	35.5
							66.1333	11.5				66.1333	18.9				66.1333	7.9				66.1333	24.2				66.1333	24.2				66.1333	38.9				66.1333	25.5				66.1333	35				66.1333	35.5
							66.2	11.5				66.2	18.9				66.2	7.9				66.2	24.2				66.2	24.1				66.2	39				66.2	25.5				66.2	35.1				66.2	35.4
							66.2667	11.5				66.2667	18.9				66.2667	7.9				66.2667	24.3				66.2667	24.1				66.2667	39				66.2667	25.4				66.2667	35.1				66.2667	35.4
							66.3333	11.5				66.3333	18.9				66.3333	7.8				66.3333	24.4				66.3333	24.1				66.3333	39				66.3333	25.4				66.3333	35.1				66.3333	35.4
							66.4	11.5				66.4	18.9				66.4	7.8				66.4	24.5				66.4	24.1				66.4	39				66.4	25.4				66.4	34.9				66.4	35.3
							66.4667	11.5				66.4667	18.9				66.4667	7.8				66.4667	24.6				66.4667	24.1				66.4667	39				66.4667	25.4				66.4667	34.6				66.4667	35.3
							66.5333	11.5				66.5333	18.8				66.5333	7.8				66.5333	24.8				66.5333	24.1				66.5333	39				66.5333	25.4				66.5333	33.9				66.5333	35.3
							66.6	11.5				66.6	18.8				66.6	7.8				66.6	25				66.6	24.1				66.6	39				66.6	25.4				66.6	33.1				66.6	35.3
							66.6667	11.5				66.6667	18.8				66.6667	7.8				66.6667	25.1				66.6667	24				66.6667	39.1				66.6667	25.4				66.6667	32.3				66.6667	35.3
							66.7333	11.5				66.7333	18.8				66.7333	7.8				66.7333	25.2				66.7333	24				66.7333	39				66.7333	25.4				66.7333	31.7				66.7333	35.3
							66.8	11.5				66.8	18.8				66.8	7.8				66.8	25.3				66.8	24				66.8	39.1				66.8	25.3				66.8	31.3				66.8	35.2
							66.8667	11.5				66.8667	18.8				66.8667	7.8				66.8667	25.4				66.8667	24				66.8667	39.1				66.8667	25.3				66.8667	31				66.8667	35.2
							66.9333	11.5				66.9333	18.8				66.9333	7.8				66.9333	25.4				66.9333	24				66.9333	39.1				66.9333	25.3				66.9333	30.8				66.9333	35.2
							67	11.5				67	18.7				67	7.8				67	25.5				67	23.9				67	39.1				67	25.3				67	30.6				67	35.2
							67.0667	11.4				67.0667	18.7				67.0667	7.8				67.0667	25.5				67.0667	23.9				67.0667	39				67.0667	25.3				67.0667	30.5				67.0667	35.1
							67.1333	11.4				67.1333	18.7				67.1333	7.8				67.1333	25.6				67.1333	23.9				67.1333	39				67.1333	25.3				67.1333	30.6				67.1333	35.1
							67.2	11.4				67.2	18.7				67.2	7.8				67.2	25.6				67.2	23.9				67.2	39				67.2	25.3				67.2	30.9				67.2	35.1
							67.2667	11.4				67.2667	18.7				67.2667	7.8				67.2667	25.6				67.2667	23.9				67.2667	39				67.2667	25.3				67.2667	31.5				67.2667	35.1
							67.3333	11.4				67.3333	18.7				67.3333	7.8				67.3333	25.6				67.3333	23.9				67.3333	39				67.3333	25.2				67.3333	32.3				67.3333	35.1
							67.4	11.4				67.4	18.6				67.4	7.8				67.4	25.6				67.4	23.9				67.4	38.9				67.4	25.2				67.4	33.5				67.4	35.1
							67.4667	11.4				67.4667	18.6				67.4667	7.8				67.4667	25.6				67.4667	23.8				67.4667	38.9				67.4667	25.2				67.4667	34.5				67.4667	35
							67.5333	11.4				67.5333	18.6				67.5333	7.8				67.5333	25.6				67.5333	23.8				67.5333	38.9				67.5333	25.2				67.5333	35.7				67.5333	35
							67.6	11.4				67.6	18.6				67.6	7.8				67.6	25.7				67.6	23.8				67.6	38.9				67.6	25.2				67.6	36.7				67.6	35
							67.6667	11.4				67.6667	18.5				67.6667	7.8				67.6667	25.7				67.6667	23.8				67.6667	38.9				67.6667	25.2				67.6667	37.6				67.6667	35
							67.7333	11.4				67.7333	18.5				67.7333	7.7				67.7333	25.7				67.7333	23.8				67.7333	38.9				67.7333	25.2				67.7333	38.5				67.7333	35
							67.8	11.4				67.8	18.5				67.8	7.7				67.8	25.7				67.8	23.8				67.8	38.8				67.8	25.2				67.8	39.1				67.8	34.9
							67.8667	11.4				67.8667	18.5				67.8667	7.7				67.8667	25.7				67.8667	23.8				67.8667	38.9				67.8667	25.2				67.8667	39.6				67.8667	34.9
							67.9333	11.4				67.9333	18.5				67.9333	7.7				67.9333	25.7				67.9333	23.7				67.9333	38.8				67.9333	25.2				67.9333	40				67.9333	34.9
							68	11.4				68	18.4				68	7.7				68	25.7				68	23.7				68	38.8				68	25.1				68	40.3				68	34.9
							68.0667	11.4				68.0667	18.4				68.0667	7.7				68.0667	25.7				68.0667	23.7				68.0667	38.8				68.0667	25.1				68.0667	40.5				68.0667	34.8
							68.1333	11.4				68.1333	18.4				68.1333	7.7				68.1333	25.6				68.1333	23.7				68.1333	38.8				68.1333	25.1				68.1333	40.7				68.1333	34.8
							68.2	11.4				68.2	18.4				68.2	7.7				68.2	25.6				68.2	23.7				68.2	38.9				68.2	25.1				68.2	40.9				68.2	34.8
							68.2667	11.3				68.2667	18.3				68.2667	7.7				68.2667	25.6				68.2667	23.7				68.2667	38.8				68.2667	25.1				68.2667	41				68.2667	34.8
							68.3333	11.3				68.3333	18.3				68.3333	7.7				68.3333	25.6				68.3333	23.6				68.3333	38.9				68.3333	25.1				68.3333	41				68.3333	34.8
							68.4	11.3				68.4	18.3				68.4	7.7				68.4	25.6				68.4	23.6				68.4	38.9				68.4	25				68.4	41.1				68.4	34.7
							68.4667	11.3				68.4667	18.3				68.4667	7.7				68.4667	25.6				68.4667	23.6				68.4667	38.9				68.4667	25				68.4667	41.2				68.4667	34.7
							68.5333	11.3				68.5333	18.2				68.5333	7.7				68.5333	25.6				68.5333	23.6				68.5333	38.9				68.5333	25				68.5333	41.2				68.5333	34.7
							68.6	11.3				68.6	18.2				68.6	7.7				68.6	25.6				68.6	23.6				68.6	38.9				68.6	25				68.6	41.2				68.6	34.7
							68.6667	11.3				68.6667	18.2				68.6667	7.7				68.6667	25.6				68.6667	23.6				68.6667	38.9				68.6667	25				68.6667	41.1				68.6667	34.6
							68.7333	11.3				68.7333	18.1				68.7333	7.6				68.7333	25.5				68.7333	23.5				68.7333	38.9				68.7333	25				68.7333	41.1				68.7333	34.6
							68.8	11.3				68.8	18.1				68.8	7.6				68.8	25.5				68.8	23.5				68.8	38.9				68.8	25				68.8	41				68.8	34.6
							68.8667	11.3				68.8667	18.1				68.8667	7.6				68.8667	25.5				68.8667	23.5				68.8667	38.9				68.8667	24.9				68.8667	40.9				68.8667	34.6
							68.9333	11.3				68.9333	18				68.9333	7.6				68.9333	25.5				68.9333	23.5				68.9333	38.9				68.9333	24.9				68.9333	40.8				68.9333	34.6
							69	11.3				69	18				69	7.6				69	25.5				69	23.5				69	38.9				69	24.9				69	40.8				69	34.5
							69.0667	11.3				69.0667	17.9				69.0667	7.6				69.0667	25.4				69.0667	23.5				69.0667	38.8				69.0667	24.9				69.0667	40.8				69.0667	34.5
							69.1333	11.3				69.1333	17.9				69.1333	7.6				69.1333	25.4				69.1333	23.5				69.1333	38.8				69.1333	24.9				69.1333	40.7				69.1333	34.5
							69.2	11.3				69.2	17.8				69.2	7.6				69.2	25.4				69.2	23.5				69.2	38.8				69.2	24.9				69.2	40.7				69.2	34.5
							69.2667	11.3				69.2667	17.8				69.2667	7.6				69.2667	25.4				69.2667	23.5				69.2667	38.8				69.2667	24.8				69.2667	40.7				69.2667	34.4
							69.3333	11.3				69.3333	17.7				69.3333	7.6				69.3333	25.3				69.3333	23.4				69.3333	38.8				69.3333	24.8				69.3333	40.6				69.3333	34.4
							69.4	11.2				69.4	17.7				69.4	7.6				69.4	25.3				69.4	23.4				69.4	38.7				69.4	24.8				69.4	40.6				69.4	34.4
							69.4667	11.2				69.4667	17.6				69.4667	7.6				69.4667	25.3				69.4667	23.4				69.4667	38.7				69.4667	24.8				69.4667	40.5				69.4667	34.4
							69.5333	11.2				69.5333	17.6				69.5333	7.6				69.5333	25.3				69.5333	23.4				69.5333	38.6				69.5333	24.8				69.5333	40.5				69.5333	34.4
							69.6	11.2				69.6	17.5				69.6	7.6				69.6	25.2				69.6	23.4				69.6	38.5				69.6	24.8				69.6	40.5				69.6	34.3
							69.6667	11.2				69.6667	17.4				69.6667	7.6				69.6667	25.2				69.6667	23.4				69.6667	38.5				69.6667	24.8				69.6667	40.4				69.6667	34.3
							69.7333	11.2				69.7333	17.3				69.7333	7.6				69.7333	25.2				69.7333	23.4				69.7333	38.5				69.7333	24.8				69.7333	40.4				69.7333	34.3
							69.8	11.2				69.8	17.2				69.8	7.5				69.8	25.2				69.8	23.3				69.8	38.4				69.8	24.8				69.8	40.4				69.8	34.3
							69.8667	11.2				69.8667	17.2				69.8667	7.5				69.8667	25.2				69.8667	23.3				69.8667	38.4				69.8667	24.7				69.8667	40.4				69.8667	34.3
							69.9333	11.2				69.9333	17.1				69.9333	7.5				69.9333	25.1				69.9333	23.3				69.9333	38.3				69.9333	24.7				69.9333	40.3				69.9333	34.3
							70	11.2				70	17				70	7.5				70	25.1				70	23.3				70	38.3				70	24.7				70	40.3				70	34.2
							70.0667	11.2				70.0667	16.9				70.0667	7.5				70.0667	25.1				70.0667	23.3				70.0667	38.2				70.0667	24.7				70.0667	40.3				70.0667	34.2
							70.1333	11.2				70.1333	16.8				70.1333	7.5				70.1333	25.1				70.1333	23.3				70.1333	38.2				70.1333	24.7				70.1333	40.3				70.1333	34.2
							70.2	11.2				70.2	16.8				70.2	7.5				70.2	25.1				70.2	23.3				70.2	38.1				70.2	24.7				70.2	40.3				70.2	34.2
							70.2667	11.2				70.2667	16.7				70.2667	7.5				70.2667	25.1				70.2667	23.3				70.2667	38.1				70.2667	24.7				70.2667	40.2				70.2667	34.1
							70.3333	11.2				70.3333	16.6				70.3333	7.5				70.3333	25				70.3333	23.3				70.3333	38.1				70.3333	24.7				70.3333	40.2				70.3333	34.1
							70.4	11.2				70.4	16.5				70.4	7.5				70.4	25				70.4	23.2				70.4	38.1				70.4	24.7				70.4	40.2				70.4	34.1
							70.4667	11.2				70.4667	16.4				70.4667	7.5				70.4667	25				70.4667	23.2				70.4667	38.1				70.4667	24.6				70.4667	40.2				70.4667	34.1
							70.5333	11.2				70.5333	16.4				70.5333	7.5				70.5333	25				70.5333	23.2				70.5333	38				70.5333	24.6				70.5333	40.2				70.5333	34.1
							70.6	11.1				70.6	16.3				70.6	7.5				70.6	25				70.6	23.2				70.6	38				70.6	24.6				70.6	40.2				70.6	34.1
							70.6667	11.1				70.6667	16.2				70.6667	7.5				70.6667	25				70.6667	23.2				70.6667	38				70.6667	24.6				70.6667	40.2				70.6667	34
							70.7333	11.1				70.7333	16.2				70.7333	7.5				70.7333	25				70.7333	23.2				70.7333	38				70.7333	24.6				70.7333	40.2				70.7333	34
							70.8	11.1				70.8	16.1				70.8	7.5				70.8	25				70.8	23.1				70.8	38				70.8	24.6				70.8	40.1				70.8	34
							70.8667	11.1				70.8667	16.1				70.8667	7.4				70.8667	25				70.8667	23.1				70.8667	38				70.8667	24.6				70.8667	39.5				70.8667	34
							70.9333	11.1				70.9333	16				70.9333	7.5				70.9333	25				70.9333	23.1				70.9333	38				70.9333	24.6				70.9333	39				70.9333	34
							71	11.1				71	16				71	7.5				71	25				71	23.1				71	38				71	24.6				71	38.8				71	33.9
							71.0667	11.1				71.0667	15.9				71.0667	7.5				71.0667	25				71.0667	23.1				71.0667	38				71.0667	24.5				71.0667	38.9				71.0667	33.9
							71.1333	11.1				71.1333	15.9				71.1333	7.4				71.1333	25				71.1333	23.1				71.1333	38				71.1333	24.5				71.1333	39.2				71.1333	33.9
							71.2	11.1				71.2	15.9				71.2	7.4				71.2	25				71.2	23				71.2	38				71.2	24.5				71.2	39.5				71.2	33.9
							71.2667	11.1				71.2667	15.8				71.2667	7.4				71.2667	25				71.2667	23				71.2667	38				71.2667	24.5				71.2667	39.8				71.2667	33.9
							71.3333	11.1				71.3333	15.8				71.3333	7.4				71.3333	25				71.3333	23				71.3333	38				71.3333	24.5				71.3333	40				71.3333	33.9
							71.4	11.1				71.4	15.8				71.4	7.4				71.4	25				71.4	23				71.4	38				71.4	24.5				71.4	40.1				71.4	33.9
							71.4667	11.1				71.4667	15.8				71.4667	7.4				71.4667	25				71.4667	23				71.4667	38				71.4667	24.5				71.4667	40.2				71.4667	33.9
							71.5333	11.1				71.5333	15.8				71.5333	7.4				71.5333	25				71.5333	23				71.5333	38				71.5333	24.5				71.5333	40.1				71.5333	33.8
							71.6	11.1				71.6	15.8				71.6	7.4				71.6	25.1				71.6	22.9				71.6	38				71.6	24.4				71.6	39.4				71.6	33.8
							71.6667	11.1				71.6667	15.8				71.6667	7.4				71.6667	25.1				71.6667	22.9				71.6667	38				71.6667	24.4				71.6667	36.4				71.6667	33.8
							71.7333	11.1				71.7333	15.8				71.7333	7.4				71.7333	25.1				71.7333	22.9				71.7333	38				71.7333	24.4				71.7333	34.8				71.7333	33.8
							71.8	11.1				71.8	15.8				71.8	7.4				71.8	25.1				71.8	22.9				71.8	37.9				71.8	24.4				71.8	34.8				71.8	33.8
							71.8667	11.1				71.8667	15.8				71.8667	7.4				71.8667	25.1				71.8667	22.9				71.8667	37.9				71.8667	24.4				71.8667	35.9				71.8667	33.8
							71.9333	11.1				71.9333	15.8				71.9333	7.4				71.9333	25.1				71.9333	22.9				71.9333	37.9				71.9333	24.4				71.9333	37				71.9333	33.8
							72	11.1				72	15.8				72	7.3				72	25.1				72	22.9				72	37.9				72	24.4				72	37.9				72	33.7
							72.0667	11				72.0667	15.8				72.0667	7.4				72.0667	25.1				72.0667	22.8				72.0667	37.9				72.0667	24.4				72.0667	38.4				72.0667	33.7
							72.1333	11.1				72.1333	15.8				72.1333	7.3				72.1333	25.1				72.1333	22.8				72.1333	37.9				72.1333	24.4				72.1333	39				72.1333	33.7
							72.2	11				72.2	15.8				72.2	7.3				72.2	25.1				72.2	22.8				72.2	37.9				72.2	24.3				72.2	39.3				72.2	33.7
							72.2667	11				72.2667	15.8				72.2667	7.3				72.2667	25.1				72.2667	22.8				72.2667	37.9				72.2667	24.3				72.2667	39.6				72.2667	33.7
							72.3333	11				72.3333	15.8				72.3333	7.3				72.3333	25.1				72.3333	22.8				72.3333	37.9				72.3333	24.3				72.3333	39.8				72.3333	33.6
							72.4	11				72.4	15.8				72.4	7.3				72.4	25.1				72.4	22.8				72.4	37.9				72.4	24.3				72.4	40				72.4	33.6
							72.4667	11				72.4667	15.8				72.4667	7.3				72.4667	25.1				72.4667	22.8				72.4667	37.9				72.4667	24.3				72.4667	40.1				72.4667	33.6
							72.5333	11				72.5333	15.8				72.5333	7.3				72.5333	25.1				72.5333	22.7				72.5333	37.9				72.5333	24.3				72.5333	40.1				72.5333	33.6
							72.6	11				72.6	15.8				72.6	7.3				72.6	25				72.6	22.7				72.6	38				72.6	24.2				72.6	39.9				72.6	33.6
							72.6667	11				72.6667	15.8				72.6667	7.3				72.6667	25				72.6667	22.7				72.6667	38				72.6667	24.2				72.6667	39.9				72.6667	33.6
							72.7333	11				72.7333	15.9				72.7333	7.3				72.7333	25				72.7333	22.7				72.7333	38				72.7333	24.2				72.7333	40				72.7333	33.5
							72.8	11				72.8	15.9				72.8	7.3				72.8	25				72.8	22.7				72.8	38				72.8	24.2				72.8	40.1				72.8	33.5
							72.8667	11				72.8667	15.9				72.8667	7.3				72.8667	25				72.8667	22.7				72.8667	38				72.8667	24.2				72.8667	40.2				72.8667	33.5
							72.9333	11				72.9333	15.9				72.9333	7.3				72.9333	25				72.9333	22.6				72.9333	38				72.9333	24.2				72.9333	40.2				72.9333	33.5
							73	11				73	15.9				73	7.3				73	25				73	22.7				73	38				73	24.1				73	40.2				73	33.5
							73.0667	11				73.0667	15.9				73.0667	7.3				73.0667	25				73.0667	22.6				73.0667	38				73.0667	24.1				73.0667	40.2				73.0667	33.5
							73.1333	11				73.1333	15.9				73.1333	7.3				73.1333	25				73.1333	22.6				73.1333	38				73.1333	24.1				73.1333	40.2				73.1333	33.4
							73.2	11				73.2	15.9				73.2	7.3				73.2	24.9				73.2	22.6				73.2	38				73.2	24.1				73.2	40.2				73.2	33.4
							73.2667	11				73.2667	15.9				73.2667	7.3				73.2667	24.9				73.2667	22.6				73.2667	38				73.2667	24.1				73.2667	40.2				73.2667	33.4
							73.3333	10.9				73.3333	15.9				73.3333	7.3				73.3333	24.9				73.3333	22.6				73.3333	38				73.3333	24.1				73.3333	40.2				73.3333	33.4
							73.4	10.9				73.4	15.9				73.4	7.3				73.4	24.9				73.4	22.6				73.4	38				73.4	24.1				73.4	40.1				73.4	33.4
							73.4667	10.9				73.4667	15.9				73.4667	7.3				73.4667	24.9				73.4667	22.5				73.4667	38				73.4667	24.1				73.4667	40.1				73.4667	33.4
							73.5333	10.9				73.5333	15.9				73.5333	7.3				73.5333	24.9				73.5333	22.5				73.5333	38				73.5333	24				73.5333	40.1				73.5333	33.3
							73.6	10.9				73.6	15.9				73.6	7.3				73.6	24.9				73.6	22.5				73.6	38				73.6	24				73.6	40.1				73.6	33.3
							73.6667	10.9				73.6667	15.9				73.6667	7.3				73.6667	24.9				73.6667	22.5				73.6667	38				73.6667	24				73.6667	40.1				73.6667	33.3
							73.7333	10.9				73.7333	15.9				73.7333	7.3				73.7333	24.9				73.7333	22.5				73.7333	37.9				73.7333	24				73.7333	40.1				73.7333	33.3
							73.8	10.9				73.8	15.9				73.8	7.3				73.8	24.9				73.8	22.5				73.8	37.9				73.8	24				73.8	40.1				73.8	33.3
							73.8667	10.9				73.8667	15.9				73.8667	7.2				73.8667	24.9				73.8667	22.5				73.8667	37.9				73.8667	24				73.8667	40				73.8667	33.3
							73.9333	10.9				73.9333	15.9				73.9333	7.2				73.9333	24.9				73.9333	22.5				73.9333	37.9				73.9333	24				73.9333	39.6				73.9333	33.2
							74	10.9				74	15.9				74	7.2				74	24.9				74	22.4				74	37.9				74	24				74	38.8				74	33.2
							74.0667	10.9				74.0667	15.9				74.0667	7.2				74.0667	24.9				74.0667	22.4				74.0667	37.9				74.0667	24				74.0667	37.6				74.0667	33.2
							74.1333	10.9				74.1333	15.9				74.1333	7.2				74.1333	24.9				74.1333	22.4				74.1333	37.9				74.1333	24				74.1333	36.2				74.1333	33.2
							74.2	10.9				74.2	15.9				74.2	7.2				74.2	24.9				74.2	22.4				74.2	37.9				74.2	23.9				74.2	35.5				74.2	33.2
							74.2667	10.9				74.2667	15.9				74.2667	7.2				74.2667	24.8				74.2667	22.4				74.2667	37.8				74.2667	23.9				74.2667	35.3				74.2667	33.2
							74.3333	10.9				74.3333	15.8				74.3333	7.2				74.3333	24.8				74.3333	22.4				74.3333	37.8				74.3333	23.9				74.3333	35.7				74.3333	33.2
							74.4	10.8				74.4	15.8				74.4	7.2				74.4	24.9				74.4	22.4				74.4	37.8				74.4	23.9				74.4	36.4				74.4	33.1
							74.4667	10.8				74.4667	15.8				74.4667	7.2				74.4667	24.9				74.4667	22.4				74.4667	37.8				74.4667	23.9				74.4667	37.3				74.4667	33.1
							74.5333	10.8				74.5333	15.8				74.5333	7.2				74.5333	24.8				74.5333	22.3				74.5333	37.7				74.5333	23.9				74.5333	37.9				74.5333	33.1
							74.6	10.8				74.6	15.8				74.6	7.2				74.6	24.8				74.6	22.3				74.6	37.7				74.6	23.9				74.6	38.6				74.6	33.1
							74.6667	10.8				74.6667	15.8				74.6667	7.2				74.6667	24.8				74.6667	22.3				74.6667	37.7				74.6667	23.9				74.6667	38.9				74.6667	33.1
							74.7333	10.8				74.7333	15.8				74.7333	7.1				74.7333	24.8				74.7333	22.3				74.7333	37.7				74.7333	23.9				74.7333	39.2				74.7333	33.1
							74.8	10.8				74.8	15.7				74.8	7.2				74.8	24.8				74.8	22.3				74.8	37.6				74.8	23.8				74.8	39.3				74.8	33.1
							74.8667	10.8				74.8667	15.8				74.8667	7.2				74.8667	24.8				74.8667	22.3				74.8667	37.6				74.8667	23.8				74.8667	39.2				74.8667	33
							74.9333	10.8				74.9333	15.7				74.9333	7.1				74.9333	24.8				74.9333	22.3				74.9333	37.6				74.9333	23.8				74.9333	39				74.9333	33
							75	10.8				75	15.7				75	7.1				75	24.7				75	22.3				75	37.6				75	23.8				75	38.8				75	33
							75.0667	10.8				75.0667	15.7				75.0667	7.1				75.0667	24.7				75.0667	22.2				75.0667	37.6				75.0667	23.8				75.0667	38.7				75.0667	33
							75.1333	10.8				75.1333	15.7				75.1333	7.1				75.1333	24.7				75.1333	22.2				75.1333	37.5				75.1333	23.8				75.1333	38.8				75.1333	33
							75.2	10.8				75.2	15.7				75.2	7.1				75.2	24.7				75.2	22.2				75.2	37.5				75.2	23.7				75.2	38.9				75.2	33
							75.2667	10.8				75.2667	15.6				75.2667	7.1				75.2667	24.6				75.2667	22.2				75.2667	37.4				75.2667	23.8				75.2667	39				75.2667	33
							75.3333	10.8				75.3333	15.6				75.3333	7.1				75.3333	24.6				75.3333	22.2				75.3333	37.4				75.3333	23.7				75.3333	39				75.3333	33
							75.4	10.8				75.4	15.6				75.4	7.1				75.4	24.6				75.4	22.2				75.4	37.3				75.4	23.7				75.4	39				75.4	32.9
							75.4667	10.8				75.4667	15.6				75.4667	7.1				75.4667	24.6				75.4667	22.2				75.4667	37.3				75.4667	23.7				75.4667	39.1				75.4667	32.9
							75.5333	10.8				75.5333	15.6				75.5333	7.1				75.5333	24.6				75.5333	22.2				75.5333	37.3				75.5333	23.7				75.5333	39.1				75.5333	32.9
							75.6	10.8				75.6	15.6				75.6	7.1				75.6	24.5				75.6	22.2				75.6	37.2				75.6	23.7				75.6	39.2				75.6	32.9
							75.6667	10.8				75.6667	15.6				75.6667	7.1				75.6667	24.5				75.6667	22.1				75.6667	37.2				75.6667	23.7				75.6667	39.2				75.6667	32.9
							75.7333	10.8				75.7333	15.5				75.7333	7.1				75.7333	24.5				75.7333	22.1				75.7333	37.2				75.7333	23.7				75.7333	39.3				75.7333	32.8
							75.8	10.8				75.8	15.5				75.8	7.1				75.8	24.4				75.8	22.1				75.8	37.2				75.8	23.6				75.8	39.3				75.8	32.8
							75.8667	10.8				75.8667	15.5				75.8667	7.1				75.8667	24.4				75.8667	22.1				75.8667	37.1				75.8667	23.6				75.8667	39.4				75.8667	32.8
							75.9333	10.8				75.9333	15.5				75.9333	7.1				75.9333	24.4				75.9333	22.1				75.9333	37.1				75.9333	23.6				75.9333	39.4				75.9333	32.8
							76	10.7				76	15.5				76	7.1				76	24.4				76	22				76	37.1				76	23.6				76	39.5				76	32.8
							76.0667	10.8				76.0667	15.5				76.0667	7.1				76.0667	24.5				76.0667	22.1				76.0667	37.1				76.0667	23.6				76.0667	39.5				76.0667	32.8
							76.1333	10.7				76.1333	15.5				76.1333	7.1				76.1333	24.5				76.1333	22				76.1333	37.1				76.1333	23.6				76.1333	39.5				76.1333	32.8
							76.2	10.7				76.2	15.4				76.2	7				76.2	24.5				76.2	22				76.2	37				76.2	23.6				76.2	39.5				76.2	32.8
							76.2667	10.7				76.2667	15.4				76.2667	7				76.2667	24.5				76.2667	22				76.2667	37.1				76.2667	23.6				76.2667	39.5				76.2667	32.7
							76.3333	10.7				76.3333	15.4				76.3333	7				76.3333	24.6				76.3333	22				76.3333	37				76.3333	23.5				76.3333	39.5				76.3333	32.7
							76.4	10.7				76.4	15.4				76.4	7				76.4	24.6				76.4	22				76.4	37				76.4	23.5				76.4	39.6				76.4	32.7
							76.4667	10.7				76.4667	15.4				76.4667	7				76.4667	24.6				76.4667	22				76.4667	36.8				76.4667	23.5				76.4667	39.5				76.4667	32.7
							76.5333	10.7				76.5333	15.4				76.5333	7				76.5333	24.7				76.5333	22				76.5333	36.4				76.5333	23.5				76.5333	39.5				76.5333	32.7
							76.6	10.7				76.6	15.4				76.6	7				76.6	24.8				76.6	21.9				76.6	36.1				76.6	23.5				76.6	39.5				76.6	32.7
							76.6667	10.7				76.6667	15.4				76.6667	7				76.6667	24.8				76.6667	21.9				76.6667	35.8				76.6667	23.5				76.6667	39.5				76.6667	32.6
							76.7333	10.7				76.7333	15.4				76.7333	7				76.7333	24.9				76.7333	21.9				76.7333	35.5				76.7333	23.5				76.7333	39.4				76.7333	32.7
							76.8	10.7				76.8	15.4				76.8	7				76.8	24.9				76.8	21.9				76.8	35.2				76.8	23.5				76.8	39.4				76.8	32.6
							76.8667	10.7				76.8667	15.4				76.8667	7				76.8667	25				76.8667	21.9				76.8667	35				76.8667	23.5				76.8667	39.4				76.8667	32.6
							76.9333	10.7				76.9333	15.4				76.9333	7				76.9333	25				76.9333	21.9				76.9333	34.7				76.9333	23.4				76.9333	39.4				76.9333	32.6
							77	10.7				77	15.4				77	7				77	25.1				77	21.9				77	34.5				77	23.4				77	39.4				77	32.6
							77.0667	10.6				77.0667	15.4				77.0667	7				77.0667	25.1				77.0667	21.9				77.0667	34.3				77.0667	23.4				77.0667	39.4				77.0667	32.6
							77.1333	10.6				77.1333	15.4				77.1333	7				77.1333	25.2				77.1333	21.9				77.1333	34.1				77.1333	23.4				77.1333	39.4				77.1333	32.5
							77.2	10.7				77.2	15.3				77.2	7				77.2	25.2				77.2	21.8				77.2	33.8				77.2	23.4				77.2	39.5				77.2	32.5
							77.2667	10.6				77.2667	15.4				77.2667	7				77.2667	25.3				77.2667	21.8				77.2667	33.7				77.2667	23.4				77.2667	39.5				77.2667	32.5
							77.3333	10.6				77.3333	15.4				77.3333	7				77.3333	25.3				77.3333	21.8				77.3333	33.5				77.3333	23.4				77.3333	39.5				77.3333	32.5
							77.4	10.6				77.4	15.4				77.4	7				77.4	25.3				77.4	21.8				77.4	33.4				77.4	23.4				77.4	39.5				77.4	32.5
							77.4667	10.6				77.4667	15.4				77.4667	6.9				77.4667	25.4				77.4667	21.8				77.4667	33.3				77.4667	23.4				77.4667	39.5				77.4667	32.5
							77.5333	10.6				77.5333	15.4				77.5333	6.9				77.5333	25.4				77.5333	21.8				77.5333	33.2				77.5333	23.3				77.5333	39.4				77.5333	32.5
							77.6	10.6				77.6	15.4				77.6	6.9				77.6	25.4				77.6	21.8				77.6	33.1				77.6	23.4				77.6	39.3				77.6	32.5
							77.6667	10.6				77.6667	15.3				77.6667	6.9				77.6667	25.5				77.6667	21.8				77.6667	33.1				77.6667	23.3				77.6667	39.3				77.6667	32.4
							77.7333	10.6				77.7333	15.4				77.7333	6.9				77.7333	25.5				77.7333	21.8				77.7333	33				77.7333	23.3				77.7333	39.3				77.7333	32.4
							77.8	10.6				77.8	15.4				77.8	6.9				77.8	25.5				77.8	21.7				77.8	33				77.8	23.3				77.8	39.4				77.8	32.4
							77.8667	10.6				77.8667	15.4				77.8667	6.9				77.8667	25.5				77.8667	21.7				77.8667	33				77.8667	23.3				77.8667	39.4				77.8667	32.4
							77.9333	10.6				77.9333	15.4				77.9333	6.9				77.9333	25.6				77.9333	21.7				77.9333	33				77.9333	23.3				77.9333	39.4				77.9333	32.4
							78	10.6				78	15.4				78	6.9				78	25.6				78	21.7				78	33				78	23.3				78	39.3				78	32.4
							78.0667	10.6				78.0667	15.4				78.0667	6.9				78.0667	25.6				78.0667	21.7				78.0667	33				78.0667	23.3				78.0667	39.3				78.0667	32.3
							78.1333	10.6				78.1333	15.4				78.1333	6.9				78.1333	25.7				78.1333	21.7				78.1333	33				78.1333	23.3				78.1333	39.2				78.1333	32.3
							78.2	10.6				78.2	15.4				78.2	6.9				78.2	25.7				78.2	21.7				78.2	33.1				78.2	23.2				78.2	39.1				78.2	32.3
							78.2667	10.6				78.2667	15.4				78.2667	6.9				78.2667	25.7				78.2667	21.7				78.2667	33.1				78.2667	23.2				78.2667	39.1				78.2667	32.3
							78.3333	10.6				78.3333	15.4				78.3333	6.9				78.3333	25.8				78.3333	21.7				78.3333	33.2				78.3333	23.2				78.3333	39.1				78.3333	32.3
							78.4	10.5				78.4	15.4				78.4	6.9				78.4	25.8				78.4	21.7				78.4	33.2				78.4	23.2				78.4	39.1				78.4	32.3
							78.4667	10.5				78.4667	15.4				78.4667	6.9				78.4667	25.8				78.4667	21.6				78.4667	33.3				78.4667	23.2				78.4667	39.1				78.4667	32.3
							78.5333	10.5				78.5333	15.4				78.5333	6.8				78.5333	25.9				78.5333	21.6				78.5333	33.4				78.5333	23.2				78.5333	39.1				78.5333	32.2
							78.6	10.5				78.6	15.4				78.6	6.9				78.6	25.9				78.6	21.6				78.6	33.4				78.6	23.2				78.6	39.1				78.6	32.2
							78.6667	10.5				78.6667	15.4				78.6667	6.9				78.6667	25.9				78.6667	21.6				78.6667	33.5				78.6667	23.2				78.6667	39.1				78.6667	32.2
							78.7333	10.5				78.7333	15.4				78.7333	6.9				78.7333	25.9				78.7333	21.6				78.7333	33.6				78.7333	23.2				78.7333	39.1				78.7333	32.2
							78.8	10.5				78.8	15.4				78.8	6.9				78.8	26				78.8	21.6				78.8	33.6				78.8	23.2				78.8	39.1				78.8	32.2
							78.8667	10.5				78.8667	15.4				78.8667	6.9				78.8667	26				78.8667	21.6				78.8667	33.7				78.8667	23.1				78.8667	39.1				78.8667	32.2
							78.9333	10.5				78.9333	15.4				78.9333	6.9				78.9333	26				78.9333	21.5				78.9333	33.8				78.9333	23.1				78.9333	39.2				78.9333	32.1
							79	10.5				79	15.4				79	6.9				79	26.1				79	21.6				79	33.9				79	23.2				79	39.2				79	32.1
							79.0667	10.5				79.0667	15.4				79.0667	6.8				79.0667	26.1				79.0667	21.5				79.0667	33.9				79.0667	23.1				79.0667	39.2				79.0667	32.1
							79.1333	10.5				79.1333	15.4				79.1333	6.8				79.1333	26.1				79.1333	21.5				79.1333	34				79.1333	23.1				79.1333	39.2				79.1333	32.1
							79.2	10.5				79.2	15.4				79.2	6.8				79.2	26.2				79.2	21.5				79.2	34.1				79.2	23.1				79.2	39.2				79.2	32.1
							79.2667	10.5				79.2667	15.4				79.2667	6.8				79.2667	26.2				79.2667	21.5				79.2667	34.2				79.2667	23.1				79.2667	39.2				79.2667	32.1
							79.3333	10.5				79.3333	15.4				79.3333	6.8				79.3333	26.2				79.3333	21.5				79.3333	34.2				79.3333	23.1				79.3333	39.2				79.3333	32
							79.4	10.5				79.4	15.4				79.4	6.8				79.4	26.2				79.4	21.5				79.4	34.3				79.4	23.1				79.4	39.2				79.4	32
							79.4667	10.5				79.4667	15.4				79.4667	6.8				79.4667	26.2				79.4667	21.5				79.4667	34.4				79.4667	23.1				79.4667	39.2				79.4667	32
							79.5333	10.5				79.5333	15.4				79.5333	6.8				79.5333	26.2				79.5333	21.5				79.5333	34.4				79.5333	23.1				79.5333	39.3				79.5333	32
							79.6	10.5				79.6	15.4				79.6	6.8				79.6	26.2				79.6	21.4				79.6	34.5				79.6	23				79.6	39.3				79.6	32
							79.6667	10.5				79.6667	15.3				79.6667	6.8				79.6667	26.2				79.6667	21.4				79.6667	34.6				79.6667	23				79.6667	39.3				79.6667	32
							79.7333	10.5				79.7333	15.3				79.7333	6.8				79.7333	26.2				79.7333	21.4				79.7333	34.6				79.7333	23				79.7333	39.3				79.7333	32
							79.8	10.5				79.8	15.3				79.8	6.8				79.8	26.2				79.8	21.4				79.8	34.7				79.8	23				79.8	39.3				79.8	32
							79.8667	10.5				79.8667	15.3				79.8667	6.8				79.8667	26.2				79.8667	21.4				79.8667	34.7				79.8667	23				79.8667	39.3				79.8667	31.9
							79.9333	10.4				79.9333	15.3				79.9333	6.8				79.9333	26.2				79.9333	21.4				79.9333	34.8				79.9333	23				79.9333	39.3				79.9333	31.9
							80	10.4				80	15.3				80	6.8				80	26.2				80	21.4				80	34.9				80	22.9				80	39.3				80	31.9
							80.0667	10.4				80.0667	15.3				80.0667	6.8				80.0667	26.2				80.0667	21.4				80.0667	34.9				80.0667	22.9				80.0667	39.3				80.0667	31.9
							80.1333	10.4				80.1333	15.3				80.1333	6.8				80.1333	26.2				80.1333	21.4				80.1333	35				80.1333	22.9				80.1333	39.3				80.1333	31.9
							80.2	10.4				80.2	15.3				80.2	6.8				80.2	26.1				80.2	21.4				80.2	35				80.2	22.9				80.2	39.3				80.2	31.9
							80.2667	10.4				80.2667	15.3				80.2667	6.8				80.2667	26.1				80.2667	21.3				80.2667	35				80.2667	22.9				80.2667	39.3				80.2667	31.8
							80.3333	10.4				80.3333	15.3				80.3333	6.8				80.3333	26.1				80.3333	21.3				80.3333	35.1				80.3333	22.9				80.3333	39.3				80.3333	31.8
							80.4	10.4				80.4	15.3				80.4	6.8				80.4	26.1				80.4	21.3				80.4	35				80.4	22.9				80.4	39.4				80.4	31.8
							80.4667	10.4				80.4667	15.3				80.4667	6.8				80.4667	26.1				80.4667	21.3				80.4667	35				80.4667	22.9				80.4667	39.4				80.4667	31.8
							80.5333	10.4				80.5333	15.3				80.5333	6.8				80.5333	26.1				80.5333	21.3				80.5333	35				80.5333	22.9				80.5333	39.4				80.5333	31.8
							80.6	10.4				80.6	15.2				80.6	6.7				80.6	26.1				80.6	21.3				80.6	34.8				80.6	22.8				80.6	39.4				80.6	31.8
							80.6667	10.4				80.6667	15.2				80.6667	6.7				80.6667	26.1				80.6667	21.3				80.6667	34.7				80.6667	22.8				80.6667	39.3				80.6667	31.8
							80.7333	10.4				80.7333	15.2				80.7333	6.7				80.7333	26				80.7333	21.3				80.7333	34.5				80.7333	22.8				80.7333	39.3				80.7333	31.7
							80.8	10.4				80.8	15.2				80.8	6.7				80.8	26				80.8	21.3				80.8	34.3				80.8	22.8				80.8	39.3				80.8	31.7
							80.8667	10.4				80.8667	15.2				80.8667	6.7				80.8667	26				80.8667	21.3				80.8667	34.1				80.8667	22.8				80.8667	39.3				80.8667	31.7
							80.9333	10.4				80.9333	15.2				80.9333	6.7				80.9333	26				80.9333	21.2				80.9333	34				80.9333	22.8				80.9333	39.3				80.9333	31.7
							81	10.4				81	15.2				81	6.7				81	26				81	21.2				81	33.8				81	22.8				81	39.3				81	31.7
							81.0667	10.4				81.0667	15.2				81.0667	6.7				81.0667	25.9				81.0667	21.2				81.0667	33.6				81.0667	22.8				81.0667	39.3				81.0667	31.7
							81.1333	10.3				81.1333	15.1				81.1333	6.7				81.1333	25.9				81.1333	21.2				81.1333	33.5				81.1333	22.8				81.1333	39.3				81.1333	31.6
							81.2	10.4				81.2	15.1				81.2	6.7				81.2	25.9				81.2	21.2				81.2	33.3				81.2	22.8				81.2	39.2				81.2	31.6
							81.2667	10.4				81.2667	15.1				81.2667	6.7				81.2667	25.8				81.2667	21.2				81.2667	33.3				81.2667	22.7				81.2667	39.1				81.2667	31.6
							81.3333	10.3				81.3333	15.1				81.3333	6.7				81.3333	25.8				81.3333	21.2				81.3333	33.1				81.3333	22.7				81.3333	39.1				81.3333	31.6
							81.4	10.3				81.4	15.1				81.4	6.7				81.4	25.8				81.4	21.2				81.4	33.1				81.4	22.7				81.4	39				81.4	31.6
							81.4667	10.3				81.4667	15				81.4667	6.7				81.4667	25.7				81.4667	21.2				81.4667	33				81.4667	22.7				81.4667	39				81.4667	31.6
							81.5333	10.3				81.5333	15				81.5333	6.7				81.5333	25.7				81.5333	21.2				81.5333	32.9				81.5333	22.7				81.5333	38.9				81.5333	31.5
							81.6	10.3				81.6	15				81.6	6.7				81.6	25.6				81.6	21.1				81.6	32.9				81.6	22.7				81.6	38.9				81.6	31.5
							81.6667	10.3				81.6667	15				81.6667	6.7				81.6667	25.5				81.6667	21.1				81.6667	32.8				81.6667	22.7				81.6667	38.9				81.6667	31.5
							81.7333	10.3				81.7333	15				81.7333	6.7				81.7333	25.5				81.7333	21.1				81.7333	32.7				81.7333	22.7				81.7333	38.9				81.7333	31.5
							81.8	10.3				81.8	14.9				81.8	6.7				81.8	25.4				81.8	21.1				81.8	32.7				81.8	22.7				81.8	38.9				81.8	31.5
							81.8667	10.3				81.8667	14.9				81.8667	6.7				81.8667	25.4				81.8667	21.1				81.8667	32.6				81.8667	22.7				81.8667	38.9				81.8667	31.5
							81.9333	10.3				81.9333	14.9				81.9333	6.7				81.9333	25.3				81.9333	21.1				81.9333	32.5				81.9333	22.6				81.9333	38.9				81.9333	31.5
							82	10.3				82	14.9				82	6.7				82	25.2				82	21.1				82	32.4				82	22.6				82	38.9				82	31.5
							82.0667	10.3				82.0667	14.9				82.0667	6.7				82.0667	25.2				82.0667	21.1				82.0667	32.3				82.0667	22.6				82.0667	38.9				82.0667	31.5
							82.1333	10.3				82.1333	14.8				82.1333	6.7				82.1333	25.1				82.1333	21.1				82.1333	32.2				82.1333	22.6				82.1333	38.9				82.1333	31.4
							82.2	10.3				82.2	14.8				82.2	6.7				82.2	25.1				82.2	21.1				82.2	32.1				82.2	22.6				82.2	38.9				82.2	31.4
							82.2667	10.3				82.2667	14.8				82.2667	6.6				82.2667	25.1				82.2667	21.1				82.2667	32				82.2667	22.6				82.2667	38.9				82.2667	31.4
							82.3333	10.3				82.3333	14.8				82.3333	6.7				82.3333	25				82.3333	21				82.3333	31.9				82.3333	22.6				82.3333	38.9				82.3333	31.4
							82.4	10.3				82.4	14.7				82.4	6.6				82.4	25				82.4	21				82.4	31.8				82.4	22.6				82.4	38.9				82.4	31.4
							82.4667	10.3				82.4667	14.7				82.4667	6.7				82.4667	25				82.4667	21				82.4667	31.7				82.4667	22.6				82.4667	38.9				82.4667	31.4
							82.5333	10.3				82.5333	14.7				82.5333	6.6				82.5333	25				82.5333	21				82.5333	31.7				82.5333	22.6				82.5333	38.9				82.5333	31.4
							82.6	10.3				82.6	14.7				82.6	6.6				82.6	24.9				82.6	21				82.6	31.6				82.6	22.5				82.6	38.9				82.6	31.3
							82.6667	10.3				82.6667	14.7				82.6667	6.6				82.6667	24.9				82.6667	21				82.6667	31.5				82.6667	22.5				82.6667	38.9				82.6667	31.3
							82.7333	10.3				82.7333	14.6				82.7333	6.6				82.7333	24.9				82.7333	21				82.7333	31.4				82.7333	22.5				82.7333	38.9				82.7333	31.3
							82.8	10.2				82.8	14.6				82.8	6.6				82.8	24.9				82.8	20.9				82.8	31.3				82.8	22.5				82.8	38.9				82.8	31.3
							82.8667	10.2				82.8667	14.6				82.8667	6.6				82.8667	24.9				82.8667	20.9				82.8667	31.2				82.8667	22.5				82.8667	38.9				82.8667	31.3
							82.9333	10.2				82.9333	14.6				82.9333	6.6				82.9333	24.9				82.9333	20.9				82.9333	31.1				82.9333	22.5				82.9333	38.9				82.9333	31.3
							83	10.2				83	14.5				83	6.6				83	24.9				83	20.9				83	31				83	22.5				83	38.9				83	31.3
							83.0667	10.2				83.0667	14.5				83.0667	6.6				83.0667	24.9				83.0667	20.9				83.0667	30.9				83.0667	22.5				83.0667	38.9				83.0667	31.3
							83.1333	10.2				83.1333	14.5				83.1333	6.6				83.1333	24.9				83.1333	20.9				83.1333	30.8				83.1333	22.5				83.1333	38.9				83.1333	31.2
							83.2	10.2				83.2	14.5				83.2	6.6				83.2	24.8				83.2	20.9				83.2	30.7				83.2	22.4				83.2	38.9				83.2	31.2
							83.2667	10.2				83.2667	14.4				83.2667	6.6				83.2667	24.8				83.2667	20.9				83.2667	30.7				83.2667	22.5				83.2667	38.9				83.2667	31.2
							83.3333	10.2				83.3333	14.4				83.3333	6.6				83.3333	24.8				83.3333	20.9				83.3333	30.6				83.3333	22.4				83.3333	38.9				83.3333	31.2
							83.4	10.2				83.4	14.4				83.4	6.6				83.4	24.8				83.4	20.9				83.4	30.6				83.4	22.4				83.4	38.9				83.4	31.2
							83.4667	10.2				83.4667	14.4				83.4667	6.6				83.4667	24.8				83.4667	20.9				83.4667	30.6				83.4667	22.4				83.4667	38.8				83.4667	31.2
							83.5333	10.2				83.5333	14.4				83.5333	6.6				83.5333	24.8				83.5333	20.8				83.5333	30.6				83.5333	22.4				83.5333	38.8				83.5333	31.1
							83.6	10.2				83.6	14.3				83.6	6.6				83.6	24.8				83.6	20.9				83.6	30.6				83.6	22.4				83.6	38.7				83.6	31.1
							83.6667	10.2				83.6667	14.3				83.6667	6.6				83.6667	24.8				83.6667	20.9				83.6667	30.7				83.6667	22.4				83.6667	38.5				83.6667	31.1
							83.7333	10.2				83.7333	14.3				83.7333	6.6				83.7333	24.8				83.7333	20.9				83.7333	30.7				83.7333	22.4				83.7333	38.3				83.7333	31.1
							83.8	10.2				83.8	14.2				83.8	6.6				83.8	24.7				83.8	20.8				83.8	30.8				83.8	22.4				83.8	38.1				83.8	31.1
							83.8667	10.2				83.8667	14.2				83.8667	6.6				83.8667	24.7				83.8667	20.8				83.8667	30.8				83.8667	22.4				83.8667	37.9				83.8667	31.1
							83.9333	10.2				83.9333	14.2				83.9333	6.6				83.9333	24.7				83.9333	20.8				83.9333	30.9				83.9333	22.4				83.9333	37.7				83.9333	31.1
							84	10.2				84	14.2				84	6.6				84	24.7				84	20.8				84	31				84	22.3				84	37.6				84	31.1
							84.0667	10.2				84.0667	14.2				84.0667	6.6				84.0667	24.7				84.0667	20.8				84.0667	31.1				84.0667	22.3				84.0667	37.5				84.0667	31
							84.1333	10.2				84.1333	14.1				84.1333	6.6				84.1333	24.7				84.1333	20.8				84.1333	31.2				84.1333	22.3				84.1333	37.4				84.1333	31
							84.2	10.2				84.2	14.1				84.2	6.6				84.2	24.6				84.2	20.8				84.2	31.2				84.2	22.3				84.2	37				84.2	31
							84.2667	10.2				84.2667	14.1				84.2667	6.6				84.2667	24.6				84.2667	20.8				84.2667	31.4				84.2667	22.3				84.2667	36.4				84.2667	31
							84.3333	10.1				84.3333	14.1				84.3333	6.6				84.3333	24.6				84.3333	20.7				84.3333	31.5				84.3333	22.3				84.3333	35.6				84.3333	31
							84.4	10.1				84.4	14.1				84.4	6.5				84.4	24.6				84.4	20.7				84.4	31.6				84.4	22.3				84.4	34.9				84.4	31
							84.4667	10.1				84.4667	14.1				84.4667	6.5				84.4667	24.6				84.4667	20.7				84.4667	31.8				84.4667	22.3				84.4667	34.2				84.4667	31
							84.5333	10.1				84.5333	14				84.5333	6.6				84.5333	24.5				84.5333	20.7				84.5333	31.9				84.5333	22.2				84.5333	33.5				84.5333	31
							84.6	10.1				84.6	14				84.6	6.6				84.6	24.5				84.6	20.7				84.6	32				84.6	22.2				84.6	32.6				84.6	30.9
							84.6667	10.1				84.6667	14				84.6667	6.6				84.6667	24.5				84.6667	20.7				84.6667	32.1				84.6667	22.2				84.6667	32				84.6667	30.9
							84.7333	10.1				84.7333	14				84.7333	6.6				84.7333	24.5				84.7333	20.7				84.7333	32.1				84.7333	22.2				84.7333	31.6				84.7333	30.9
							84.8	10.1				84.8	14				84.8	6.5				84.8	24.4				84.8	20.7				84.8	32				84.8	22.2				84.8	31.6				84.8	30.9
							84.8667	10.1				84.8667	14				84.8667	6.5				84.8667	24.4				84.8667	20.7				84.8667	31.8				84.8667	22.2				84.8667	31.8				84.8667	30.9
							84.9333	10.1				84.9333	14				84.9333	6.5				84.9333	24.4				84.9333	20.7				84.9333	31.4				84.9333	22.2				84.9333	32.2				84.9333	30.9
							85	10.1				85	13.9				85	6.5				85	24.4				85	20.7				85	31.1				85	22.2				85	32.8				85	30.8
							85.0667	10.1				85.0667	13.9				85.0667	6.5				85.0667	24.4				85.0667	20.7				85.0667	30.8				85.0667	22.2				85.0667	33.5				85.0667	30.8
							85.1333	10.1				85.1333	13.9				85.1333	6.5				85.1333	24.3				85.1333	20.7				85.1333	30.7				85.1333	22.1				85.1333	34				85.1333	30.8
							85.2	10.1				85.2	13.9				85.2	6.5				85.2	24.3				85.2	20.7				85.2	30.6				85.2	22.1				85.2	34.5				85.2	30.8
							85.2667	10.1				85.2667	13.9				85.2667	6.5				85.2667	24.3				85.2667	20.6				85.2667	30.7				85.2667	22.1				85.2667	34.6				85.2667	30.8
							85.3333	10.1				85.3333	13.9				85.3333	6.5				85.3333	24.3				85.3333	20.6				85.3333	30.7				85.3333	22.1				85.3333	34.4				85.3333	30.8
							85.4	10.1				85.4	13.8				85.4	6.5				85.4	24.3				85.4	20.6				85.4	30.8				85.4	22.1				85.4	34.4				85.4	30.8
							85.4667	10.1				85.4667	13.8				85.4667	6.5				85.4667	24.2				85.4667	20.6				85.4667	31				85.4667	22.1				85.4667	34.6				85.4667	30.8
							85.5333	10.1				85.5333	13.8				85.5333	6.5				85.5333	24.2				85.5333	20.6				85.5333	31.1				85.5333	22.1				85.5333	34.9				85.5333	30.8
							85.6	10.1				85.6	13.8				85.6	6.5				85.6	24.2				85.6	20.6				85.6	31.2				85.6	22				85.6	35.3				85.6	30.7
							85.6667	10				85.6667	13.8				85.6667	6.5				85.6667	24.2				85.6667	20.6				85.6667	31.4				85.6667	22				85.6667	35.6				85.6667	30.7
							85.7333	10				85.7333	13.8				85.7333	6.5				85.7333	24.2				85.7333	20.6				85.7333	31.5				85.7333	22				85.7333	35.9				85.7333	30.7
							85.8	10				85.8	13.8				85.8	6.5				85.8	24.2				85.8	20.6				85.8	31.6				85.8	22				85.8	36				85.8	30.7
							85.8667	10				85.8667	13.8				85.8667	6.5				85.8667	24.1				85.8667	20.6				85.8667	31.8				85.8667	22				85.8667	36.3				85.8667	30.7
							85.9333	10				85.9333	13.8				85.9333	6.5				85.9333	24.1				85.9333	20.5				85.9333	31.9				85.9333	22				85.9333	36.5				85.9333	30.7
							86	10				86	13.7				86	6.5				86	24.1				86	20.5				86	32				86	22				86	36.8				86	30.7
							86.0667	10				86.0667	13.7				86.0667	6.5				86.0667	24.1				86.0667	20.5				86.0667	32.2				86.0667	22				86.0667	37				86.0667	30.6
							86.1333	10				86.1333	13.7				86.1333	6.5				86.1333	24.1				86.1333	20.5				86.1333	32.3				86.1333	22				86.1333	37.2				86.1333	30.6
							86.2	10				86.2	13.7				86.2	6.5				86.2	24				86.2	20.5				86.2	32.4				86.2	22				86.2	37.3				86.2	30.6
							86.2667	10				86.2667	13.7				86.2667	6.5				86.2667	24				86.2667	20.5				86.2667	32.6				86.2667	22				86.2667	37.5				86.2667	30.6
							86.3333	10				86.3333	13.7				86.3333	6.5				86.3333	24				86.3333	20.5				86.3333	32.7				86.3333	21.9				86.3333	37.6				86.3333	30.6
							86.4	10				86.4	13.6				86.4	6.5				86.4	24				86.4	20.5				86.4	32.8				86.4	21.9				86.4	37.7				86.4	30.6
							86.4667	10				86.4667	13.6				86.4667	6.5				86.4667	23.9				86.4667	20.5				86.4667	32.9				86.4667	21.9				86.4667	37.8				86.4667	30.5
							86.5333	10				86.5333	13.6				86.5333	6.5				86.5333	23.9				86.5333	20.5				86.5333	33				86.5333	21.9				86.5333	37.9				86.5333	30.5
							86.6	10				86.6	13.6				86.6	6.5				86.6	23.9				86.6	20.5				86.6	33.2				86.6	21.9				86.6	37.9				86.6	30.5
							86.6667	10				86.6667	13.6				86.6667	6.5				86.6667	23.9				86.6667	20.5				86.6667	33.3				86.6667	21.9				86.6667	38				86.6667	30.5
							86.7333	10				86.7333	13.6				86.7333	6.5				86.7333	23.8				86.7333	20.4				86.7333	33.4				86.7333	21.8				86.7333	38				86.7333	30.5
							86.8	10				86.8	13.6				86.8	6.5				86.8	23.8				86.8	20.4				86.8	33.5				86.8	21.9				86.8	38.1				86.8	30.5
							86.8667	10				86.8667	13.6				86.8667	6.5				86.8667	23.8				86.8667	20.4				86.8667	33.6				86.8667	21.8				86.8667	38.1				86.8667	30.4
							86.9333	9.9				86.9333	13.6				86.9333	6.5				86.9333	23.7				86.9333	20.4				86.9333	33.7				86.9333	21.8				86.9333	38.1				86.9333	30.4
							87	10				87	13.6				87	6.5				87	23.7				87	20.4				87	33.8				87	21.8				87	38.1				87	30.4
							87.0667	10				87.0667	13.6				87.0667	6.5				87.0667	23.7				87.0667	20.4				87.0667	34				87.0667	21.8				87.0667	38.1				87.0667	30.4
							87.1333	9.9				87.1333	13.6				87.1333	6.5				87.1333	23.6				87.1333	20.4				87.1333	34.1				87.1333	21.8				87.1333	38.1				87.1333	30.4
							87.2	9.9				87.2	13.5				87.2	6.5				87.2	23.6				87.2	20.4				87.2	34.2				87.2	21.8				87.2	38.1				87.2	30.4
							87.2667	10				87.2667	13.5				87.2667	6.5				87.2667	23.6				87.2667	20.4				87.2667	34.3				87.2667	21.8				87.2667	38.1				87.2667	30.4
							87.3333	9.9				87.3333	13.5				87.3333	6.4				87.3333	23.5				87.3333	20.4				87.3333	34.3				87.3333	21.8				87.3333	38.1				87.3333	30.4
							87.4	9.9				87.4	13.5				87.4	6.5				87.4	23.5				87.4	20.4				87.4	34.4				87.4	21.8				87.4	38.1				87.4	30.3
							87.4667	9.9				87.4667	13.5				87.4667	6.5				87.4667	23.5				87.4667	20.4				87.4667	34.4				87.4667	21.7				87.4667	38.1				87.4667	30.3
							87.5333	9.9				87.5333	13.5				87.5333	6.5				87.5333	23.5				87.5333	20.3				87.5333	34.4				87.5333	21.7				87.5333	38.1				87.5333	30.3
							87.6	9.9				87.6	13.5				87.6	6.5				87.6	23.4				87.6	20.3				87.6	34.5				87.6	21.7				87.6	38.1				87.6	30.3
							87.6667	9.9				87.6667	13.5				87.6667	6.4				87.6667	23.4				87.6667	20.3				87.6667	34.6				87.6667	21.7				87.6667	38.1				87.6667	30.3
							87.7333	9.9				87.7333	13.4				87.7333	6.4				87.7333	23.4				87.7333	20.3				87.7333	34.3				87.7333	21.7				87.7333	38.1				87.7333	30.3
							87.8	9.9				87.8	13.4				87.8	6.4				87.8	23.4				87.8	20.3				87.8	32.7				87.8	21.7				87.8	38.1				87.8	30.3
							87.8667	9.9				87.8667	13.4				87.8667	6.4				87.8667	23.3				87.8667	20.3				87.8667	31.4				87.8667	21.7				87.8667	38.1				87.8667	30.3
							87.9333	9.9				87.9333	13.4				87.9333	6.4				87.9333	23.3				87.9333	20.3				87.9333	30.5				87.9333	21.6				87.9333	38.1				87.9333	30.2
							88	9.9				88	13.4				88	6.4				88	23.3				88	20.3				88	30.2				88	21.6				88	38.1				88	30.2
							88.0667	9.9				88.0667	13.4				88.0667	6.4				88.0667	23.2				88.0667	20.3				88.0667	30.1				88.0667	21.7				88.0667	37.6				88.0667	30.2
							88.1333	9.9				88.1333	13.4				88.1333	6.4				88.1333	23.2				88.1333	20.3				88.1333	30.1				88.1333	21.6				88.1333	36.6				88.1333	30.2
							88.2	9.9				88.2	13.4				88.2	6.4				88.2	23.2				88.2	20.3				88.2	30.3				88.2	21.6				88.2	35.7				88.2	30.2
							88.2667	9.9				88.2667	13.4				88.2667	6.4				88.2667	23.1				88.2667	20.3				88.2667	30.5				88.2667	21.6				88.2667	35.3				88.2667	30.2
							88.3333	9.9				88.3333	13.4				88.3333	6.4				88.3333	23.1				88.3333	20.3				88.3333	30.8				88.3333	21.6				88.3333	35.1				88.3333	30.2
							88.4	9.9				88.4	13.3				88.4	6.5				88.4	23.1				88.4	20.3				88.4	31.1				88.4	21.6				88.4	34.6				88.4	30.2
							88.4667	9.9				88.4667	13.3				88.4667	6.4				88.4667	23				88.4667	20.2				88.4667	31.3				88.4667	21.6				88.4667	33.3				88.4667	30.1
							88.5333	9.9				88.5333	13.3				88.5333	6.4				88.5333	23				88.5333	20.2				88.5333	31.5				88.5333	21.6				88.5333	32.2				88.5333	30.1
							88.6	9.9				88.6	13.3				88.6	6.4				88.6	22.9				88.6	20.2				88.6	31.7				88.6	21.6				88.6	31.4				88.6	30.1
							88.6667	9.9				88.6667	13.3				88.6667	6.4				88.6667	22.9				88.6667	20.2				88.6667	31.8				88.6667	21.5				88.6667	30.9				88.6667	30.1
							88.7333	9.9				88.7333	13.2				88.7333	6.4				88.7333	22.9				88.7333	20.2				88.7333	32				88.7333	21.5				88.7333	30				88.7333	30.1
							88.8	9.8				88.8	13.2				88.8	6.4				88.8	22.8				88.8	20.2				88.8	32.1				88.8	21.5				88.8	29.2				88.8	30.1
							88.8667	9.9				88.8667	13.2				88.8667	6.4				88.8667	22.8				88.8667	20.2				88.8667	32.3				88.8667	21.5				88.8667	28.7				88.8667	30.1
							88.9333	9.9				88.9333	13.2				88.9333	6.4				88.9333	22.8				88.9333	20.2				88.9333	32.4				88.9333	21.5				88.9333	28.7				88.9333	30
							89	9.8				89	13.2				89	6.4				89	22.7				89	20.2				89	32.5				89	21.5				89	29.2				89	30
							89.0667	9.8				89.0667	13.2				89.0667	6.4				89.0667	22.7				89.0667	20.2				89.0667	32.6				89.0667	21.5				89.0667	29.4				89.0667	30
							89.1333	9.8				89.1333	13.1				89.1333	6.4				89.1333	22.7				89.1333	20.2				89.1333	32.7				89.1333	21.5				89.1333	29.4				89.1333	30
							89.2	9.8				89.2	13.1				89.2	6.4				89.2	22.6				89.2	20.2				89.2	32.8				89.2	21.5				89.2	29.1				89.2	30
							89.2667	9.8				89.2667	13.1				89.2667	6.4				89.2667	22.6				89.2667	20.1				89.2667	32.9				89.2667	21.5				89.2667	28.8				89.2667	30
							89.3333	9.8				89.3333	13.1				89.3333	6.4				89.3333	22.6				89.3333	20.1				89.3333	32.9				89.3333	21.4				89.3333	28.7				89.3333	30
							89.4	9.8				89.4	13.1				89.4	6.4				89.4	22.6				89.4	20.1				89.4	32.9				89.4	21.4				89.4	28.6				89.4	29.9
							89.4667	9.8				89.4667	13.1				89.4667	6.4				89.4667	22.5				89.4667	20.1				89.4667	32.9				89.4667	21.4				89.4667	28.5				89.4667	29.9
							89.5333	9.8				89.5333	13				89.5333	6.4				89.5333	22.5				89.5333	20.1				89.5333	32.8				89.5333	21.4				89.5333	28.5				89.5333	29.9
							89.6	9.8				89.6	13				89.6	6.4				89.6	22.5				89.6	20.1				89.6	32.8				89.6	21.4				89.6	28.5				89.6	29.9
							89.6667	9.8				89.6667	13				89.6667	6.4				89.6667	22.5				89.6667	20.1				89.6667	32.7				89.6667	21.4				89.6667	28.5				89.6667	29.9
							89.7333	9.8				89.7333	13				89.7333	6.4				89.7333	22.5				89.7333	20.1				89.7333	32.6				89.7333	21.4				89.7333	28.4				89.7333	29.9
							89.8	9.8				89.8	13				89.8	6.4				89.8	22.4				89.8	20.1				89.8	32.6				89.8	21.4				89.8	28.4				89.8	29.9
							89.8667	9.8				89.8667	13				89.8667	6.4				89.8667	22.4				89.8667	20.1				89.8667	32.5				89.8667	21.4				89.8667	28.3				89.8667	29.9
							89.9333	9.8				89.9333	12.9				89.9333	6.4				89.9333	22.4				89.9333	20.1				89.9333	32.5				89.9333	21.4				89.9333	28.2				89.9333	29.9
							90	9.8				90	12.9				90	6.4				90	22.4				90	20.1				90	32.4				90	21.4				90	28.2				90	29.8
							90.0667	9.8				90.0667	12.9				90.0667	6.4				90.0667	22.5				90.0667	20.1				90.0667	32.4				90.0667	21.4				90.0667	28.2				90.0667	29.8
							90.1333	9.8				90.1333	12.9				90.1333	6.4				90.1333	22.4				90.1333	20.1				90.1333	32.4				90.1333	21.4				90.1333	28.3				90.1333	29.8
							90.2	9.8				90.2	12.9				90.2	6.4				90.2	22.5				90.2	20.1				90.2	32.4				90.2	21.3				90.2	28.4				90.2	29.8
							90.2667	9.8				90.2667	12.9				90.2667	6.4				90.2667	22.5				90.2667	20.1				90.2667	32.5				90.2667	21.3				90.2667	28.5				90.2667	29.8
							90.3333	9.8				90.3333	12.9				90.3333	6.4				90.3333	22.5				90.3333	20				90.3333	32.5				90.3333	21.3				90.3333	28.8				90.3333	29.8
							90.4	9.8				90.4	12.9				90.4	6.4				90.4	22.5				90.4	20				90.4	32.5				90.4	21.3				90.4	29.2				90.4	29.8
							90.4667	9.8				90.4667	12.9				90.4667	6.4				90.4667	22.5				90.4667	20				90.4667	32.6				90.4667	21.3				90.4667	29.8				90.4667	29.7
							90.5333	9.7				90.5333	12.9				90.5333	6.4				90.5333	22.6				90.5333	20				90.5333	32.6				90.5333	21.3				90.5333	30.6				90.5333	29.7
							90.6	9.8				90.6	12.9				90.6	6.4				90.6	22.6				90.6	20				90.6	32.6				90.6	21.3				90.6	31.5				90.6	29.7
							90.6667	9.7				90.6667	12.9				90.6667	6.4				90.6667	22.6				90.6667	20				90.6667	32.7				90.6667	21.3				90.6667	32.4				90.6667	29.7
							90.7333	9.7				90.7333	12.9				90.7333	6.4				90.7333	22.7				90.7333	20				90.7333	32.6				90.7333	21.3				90.7333	33.3				90.7333	29.7
							90.8	9.7				90.8	12.9				90.8	6.4				90.8	22.7				90.8	20				90.8	32.6				90.8	21.3				90.8	34				90.8	29.7
							90.8667	9.7				90.8667	12.9				90.8667	6.4				90.8667	22.7				90.8667	20				90.8667	32.6				90.8667	21.2				90.8667	34.7				90.8667	29.7
							90.9333	9.7				90.9333	12.9				90.9333	6.4				90.9333	22.8				90.9333	20				90.9333	32.6				90.9333	21.2				90.9333	35.1				90.9333	29.6
							91	9.7				91	12.9				91	6.4				91	22.8				91	20				91	32.5				91	21.2				91	35.4				91	29.6
							91.0667	9.7				91.0667	13				91.0667	6.4				91.0667	22.8				91.0667	19.9				91.0667	32.5				91.0667	21.2				91.0667	35.4				91.0667	29.6
							91.1333	9.7				91.1333	13				91.1333	6.4				91.1333	22.9				91.1333	19.9				91.1333	32.4				91.1333	21.2				91.1333	35.3				91.1333	29.6
							91.2	9.7				91.2	13				91.2	6.4				91.2	22.9				91.2	19.9				91.2	32.3				91.2	21.2				91.2	34.9				91.2	29.6
							91.2667	9.7				91.2667	13				91.2667	6.4				91.2667	22.9				91.2667	19.9				91.2667	32.2				91.2667	21.2				91.2667	34.2				91.2667	29.6
							91.3333	9.7				91.3333	13				91.3333	6.4				91.3333	22.9				91.3333	19.9				91.3333	32.1				91.3333	21.2				91.3333	33.3				91.3333	29.6
							91.4	9.7				91.4	13.1				91.4	6.4				91.4	22.9				91.4	19.9				91.4	32				91.4	21.2				91.4	32.6				91.4	29.6
							91.4667	9.7				91.4667	13.1				91.4667	6.4				91.4667	22.8				91.4667	19.9				91.4667	31.9				91.4667	21.1				91.4667	32.1				91.4667	29.5
							91.5333	9.7				91.5333	13.1				91.5333	6.4				91.5333	22.9				91.5333	19.9				91.5333	31.8				91.5333	21.2				91.5333	31.9				91.5333	29.5
							91.6	9.7				91.6	13.1				91.6	6.4				91.6	22.8				91.6	19.9				91.6	31.7				91.6	21.1				91.6	32.2				91.6	29.5
							91.6667	9.7				91.6667	13.1				91.6667	6.4				91.6667	22.8				91.6667	19.9				91.6667	31.6				91.6667	21.1				91.6667	32.9				91.6667	29.5
							91.7333	9.7				91.7333	13.2				91.7333	6.4				91.7333	22.8				91.7333	19.9				91.7333	31.6				91.7333	21.1				91.7333	33.9				91.7333	29.5
							91.8	9.7				91.8	13.2				91.8	6.4				91.8	22.7				91.8	19.9				91.8	31.5				91.8	21.1				91.8	34.8				91.8	29.5
							91.8667	9.7				91.8667	13.2				91.8667	6.4				91.8667	22.7				91.8667	19.9				91.8667	31.4				91.8667	21.1				91.8667	35.6				91.8667	29.5
							91.9333	9.7				91.9333	13.2				91.9333	6.4				91.9333	22.6				91.9333	19.8				91.9333	31.4				91.9333	21.1				91.9333	36				91.9333	29.5
							92	9.7				92	13.3				92	6.4				92	22.6				92	19.8				92	31.4				92	21.1				92	36.3				92	29.4
							92.0667	9.7				92.0667	13.3				92.0667	6.4				92.0667	22.5				92.0667	19.8				92.0667	31.5				92.0667	21.1				92.0667	36.4				92.0667	29.4
							92.1333	9.7				92.1333	13.3				92.1333	6.3				92.1333	22.5				92.1333	19.8				92.1333	31.5				92.1333	21.1				92.1333	36.5				92.1333	29.4
							92.2	9.7				92.2	13.3				92.2	6.3				92.2	22.4				92.2	19.8				92.2	31.6				92.2	21.1				92.2	36.5				92.2	29.4
							92.2667	9.7				92.2667	13.4				92.2667	6.4				92.2667	22.4				92.2667	19.8				92.2667	31.7				92.2667	21.1				92.2667	36.6				92.2667	29.4
							92.3333	9.7				92.3333	13.4				92.3333	6.3				92.3333	22.3				92.3333	19.8				92.3333	31.8				92.3333	21				92.3333	36.6				92.3333	29.4
							92.4	9.7				92.4	13.4				92.4	6.4				92.4	22.2				92.4	19.8				92.4	32				92.4	21				92.4	36.7				92.4	29.3
							92.4667	9.6				92.4667	13.5				92.4667	6.3				92.4667	22.2				92.4667	19.8				92.4667	32.1				92.4667	21				92.4667	36.8				92.4667	29.3
							92.5333	9.6				92.5333	13.5				92.5333	6.4				92.5333	22.2				92.5333	19.8				92.5333	32.2				92.5333	21				92.5333	36.6				92.5333	29.3
							92.6	9.6				92.6	13.5				92.6	6.3				92.6	22.1				92.6	19.8				92.6	32.4				92.6	21				92.6	34.9				92.6	29.3
							92.6667	9.6				92.6667	13.6				92.6667	6.3				92.6667	22.1				92.6667	19.8				92.6667	32.5				92.6667	21				92.6667	33				92.6667	29.3
							92.7333	9.6				92.7333	13.6				92.7333	6.3				92.7333	22				92.7333	19.8				92.7333	32.6				92.7333	21				92.7333	32.5				92.7333	29.3
							92.8	9.6				92.8	13.6				92.8	6.3				92.8	22				92.8	19.8				92.8	32.7				92.8	21				92.8	33.1				92.8	29.3
							92.8667	9.6				92.8667	13.6				92.8667	6.3				92.8667	22				92.8667	19.7				92.8667	32.7				92.8667	21				92.8667	34.1				92.8667	29.2
							92.9333	9.6				92.9333	13.6				92.9333	6.3				92.9333	21.9				92.9333	19.7				92.9333	32.8				92.9333	21				92.9333	34.9				92.9333	29.2
							93	9.6				93	13.7				93	6.3				93	21.9				93	19.7				93	32.8				93	21				93	35.6				93	29.2
							93.0667	9.6				93.0667	13.7				93.0667	6.3				93.0667	21.9				93.0667	19.7				93.0667	32.9				93.0667	21				93.0667	36.1				93.0667	29.2
							93.1333	9.6				93.1333	13.7				93.1333	6.3				93.1333	21.9				93.1333	19.7				93.1333	32.9				93.1333	20.9				93.1333	36.5				93.1333	29.2
							93.2	9.6				93.2	13.7				93.2	6.3				93.2	21.8				93.2	19.7				93.2	32.9				93.2	20.9				93.2	36.9				93.2	29.2
							93.2667	9.6				93.2667	13.8				93.2667	6.3				93.2667	21.8				93.2667	19.7				93.2667	32.9				93.2667	20.9				93.2667	37.1				93.2667	29.2
							93.3333	9.6				93.3333	13.8				93.3333	6.3				93.3333	21.8				93.3333	19.7				93.3333	32.9				93.3333	20.9				93.3333	37.3				93.3333	29.1
							93.4	9.6				93.4	13.8				93.4	6.3				93.4	21.8				93.4	19.7				93.4	32.9				93.4	20.9				93.4	37.4				93.4	29.1
							93.4667	9.6				93.4667	13.9				93.4667	6.3				93.4667	21.8				93.4667	19.7				93.4667	32.9				93.4667	20.9				93.4667	37.5				93.4667	29.1
							93.5333	9.6				93.5333	13.9				93.5333	6.3				93.5333	21.8				93.5333	19.7				93.5333	32.9				93.5333	20.9				93.5333	37.5				93.5333	29.1
							93.6	9.6				93.6	13.9				93.6	6.3				93.6	21.8				93.6	19.7				93.6	32.9				93.6	20.9				93.6	37.6				93.6	29.1
							93.6667	9.6				93.6667	14				93.6667	6.3				93.6667	21.7				93.6667	19.6				93.6667	32.9				93.6667	20.9				93.6667	37.6				93.6667	29.1
							93.7333	9.6				93.7333	14				93.7333	6.3				93.7333	21.7				93.7333	19.6				93.7333	32.9				93.7333	20.9				93.7333	37.6				93.7333	29.1
							93.8	9.6				93.8	14				93.8	6.3				93.8	21.7				93.8	19.6				93.8	32.9				93.8	20.8				93.8	37.6				93.8	29.1
							93.8667	9.6				93.8667	14				93.8667	6.3				93.8667	21.7				93.8667	19.6				93.8667	32.9				93.8667	20.8				93.8667	37.5				93.8667	29.1
							93.9333	9.6				93.9333	14.1				93.9333	6.3				93.9333	21.7				93.9333	19.6				93.9333	32.9				93.9333	20.8				93.9333	37.6				93.9333	29.1
							94	9.6				94	14.1				94	6.3				94	21.7				94	19.6				94	32.8				94	20.8				94	37.5				94	29
							94.0667	9.6				94.0667	14.1				94.0667	6.3				94.0667	21.7				94.0667	19.6				94.0667	32.7				94.0667	20.8				94.0667	37.5				94.0667	29
							94.1333	9.6				94.1333	14.2				94.1333	6.3				94.1333	21.7				94.1333	19.6				94.1333	32.6				94.1333	20.8				94.1333	37.5				94.1333	29
							94.2	9.6				94.2	14.2				94.2	6.3				94.2	21.7				94.2	19.6				94.2	32.5				94.2	20.8				94.2	37.5				94.2	29
							94.2667	9.6				94.2667	14.2				94.2667	6.3				94.2667	21.7				94.2667	19.6				94.2667	32.3				94.2667	20.8				94.2667	37.5				94.2667	29
							94.3333	9.6				94.3333	14.3				94.3333	6.3				94.3333	21.7				94.3333	19.6				94.3333	32.2				94.3333	20.7				94.3333	37.4				94.3333	29
							94.4	9.5				94.4	14.3				94.4	6.3				94.4	21.7				94.4	19.6				94.4	32				94.4	20.7				94.4	37.4				94.4	29
							94.4667	9.5				94.4667	14.3				94.4667	6.3				94.4667	21.7				94.4667	19.6				94.4667	31.9				94.4667	20.7				94.4667	37.4				94.4667	29
							94.5333	9.5				94.5333	14.3				94.5333	6.3				94.5333	21.7				94.5333	19.5				94.5333	31.8				94.5333	20.7				94.5333	37.4				94.5333	29
							94.6	9.5				94.6	14.3				94.6	6.3				94.6	21.7				94.6	19.6				94.6	31.7				94.6	20.7				94.6	37.4				94.6	28.9
							94.6667	9.5				94.6667	14.4				94.6667	6.3				94.6667	21.7				94.6667	19.6				94.6667	31.7				94.6667	20.7				94.6667	37.3				94.6667	28.9
							94.7333	9.5				94.7333	14.4				94.7333	6.3				94.7333	21.8				94.7333	19.5				94.7333	31.7				94.7333	20.7				94.7333	37.3				94.7333	28.9
							94.8	9.5				94.8	14.4				94.8	6.3				94.8	21.8				94.8	19.5				94.8	31.7				94.8	20.7				94.8	37.3				94.8	28.9
							94.8667	9.6				94.8667	14.4				94.8667	6.3				94.8667	21.8				94.8667	19.5				94.8667	31.7				94.8667	20.7				94.8667	37.3				94.8667	28.9
							94.9333	9.5				94.9333	14.5				94.9333	6.3				94.9333	21.8				94.9333	19.5				94.9333	31.7				94.9333	20.6				94.9333	37.3				94.9333	28.9
							95	9.5				95	14.5				95	6.3				95	21.8				95	19.5				95	31.8				95	20.6				95	37.3				95	28.9
							95.0667	9.5				95.0667	14.5				95.0667	6.3				95.0667	21.8				95.0667	19.5				95.0667	31.8				95.0667	20.6				95.0667	37.2				95.0667	28.8
							95.1333	9.6				95.1333	14.5				95.1333	6.3				95.1333	21.9				95.1333	19.5				95.1333	31.8				95.1333	20.6				95.1333	37.2				95.1333	28.8
							95.2	9.5				95.2	14.5				95.2	6.3				95.2	21.9				95.2	19.5				95.2	31.8				95.2	20.6				95.2	37.2				95.2	28.8
							95.2667	9.5				95.2667	14.6				95.2667	6.3				95.2667	21.9				95.2667	19.5				95.2667	31.8				95.2667	20.6				95.2667	37.2				95.2667	28.8
							95.3333	9.5				95.3333	14.6				95.3333	6.3				95.3333	21.9				95.3333	19.5				95.3333	31.7				95.3333	20.6				95.3333	37.2				95.3333	28.8
							95.4	9.5				95.4	14.6				95.4	6.3				95.4	21.9				95.4	19.5				95.4	31.6				95.4	20.6				95.4	37.2				95.4	28.8
							95.4667	9.5				95.4667	14.6				95.4667	6.3				95.4667	22				95.4667	19.5				95.4667	31.4				95.4667	20.6				95.4667	37.2				95.4667	28.8
							95.5333	9.5				95.5333	14.6				95.5333	6.3				95.5333	22				95.5333	19.5				95.5333	31.2				95.5333	20.6				95.5333	37.2				95.5333	28.7
							95.6	9.5				95.6	14.6				95.6	6.3				95.6	22				95.6	19.4				95.6	31				95.6	20.6				95.6	37.2				95.6	28.8
							95.6667	9.5				95.6667	14.6				95.6667	6.3				95.6667	22				95.6667	19.5				95.6667	30.5				95.6667	20.6				95.6667	37.2				95.6667	28.7
							95.7333	9.5				95.7333	14.6				95.7333	6.3				95.7333	22				95.7333	19.4				95.7333	29.6				95.7333	20.5				95.7333	37.2				95.7333	28.7
							95.8	9.5				95.8	14.6				95.8	6.3				95.8	22.1				95.8	19.4				95.8	28.5				95.8	20.5				95.8	37.2				95.8	28.7
							95.8667	9.5				95.8667	14.6				95.8667	6.2				95.8667	22.1				95.8667	19.4				95.8667	27.8				95.8667	20.5				95.8667	37.2				95.8667	28.7
							95.9333	9.5				95.9333	14.7				95.9333	6.3				95.9333	22.1				95.9333	19.4				95.9333	27.3				95.9333	20.5				95.9333	37.2				95.9333	28.7
							96	9.5				96	14.7				96	6.3				96	22.1				96	19.4				96	27.1				96	20.5				96	36.8				96	28.7
							96.0667	9.5				96.0667	14.7				96.0667	6.3				96.0667	22.1				96.0667	19.4				96.0667	27.3				96.0667	20.5				96.0667	36.4				96.0667	28.7
							96.1333	9.5				96.1333	14.7				96.1333	6.3				96.1333	22.1				96.1333	19.4				96.1333	27.5				96.1333	20.5				96.1333	36.5				96.1333	28.7
							96.2	9.5				96.2	14.7				96.2	6.3				96.2	22.1				96.2	19.4				96.2	27.8				96.2	20.5				96.2	36.7				96.2	28.6
							96.2667	9.5				96.2667	14.7				96.2667	6.3				96.2667	22.2				96.2667	19.4				96.2667	28.1				96.2667	20.5				96.2667	36.9				96.2667	28.6
							96.3333	9.5				96.3333	14.7				96.3333	6.3				96.3333	22.2				96.3333	19.4				96.3333	28.5				96.3333	20.4				96.3333	37				96.3333	28.6
							96.4	9.5				96.4	14.7				96.4	6.3				96.4	22.2				96.4	19.4				96.4	28.7				96.4	20.4				96.4	37.1				96.4	28.6
							96.4667	9.5				96.4667	14.7				96.4667	6.3				96.4667	22.2				96.4667	19.4				96.4667	29				96.4667	20.4				96.4667	37.1				96.4667	28.6
							96.5333	9.4				96.5333	14.7				96.5333	6.3				96.5333	22.2				96.5333	19.4				96.5333	29.3				96.5333	20.4				96.5333	37.1				96.5333	28.5
							96.6	9.4				96.6	14.8				96.6	6.2				96.6	22.2				96.6	19.4				96.6	29.5				96.6	20.4				96.6	37.1				96.6	28.5
							96.6667	9.5				96.6667	14.8				96.6667	6.2				96.6667	22.2				96.6667	19.4				96.6667	29.8				96.6667	20.4				96.6667	37.1				96.6667	28.5
							96.7333	9.4				96.7333	14.8				96.7333	6.2				96.7333	22.2				96.7333	19.4				96.7333	30				96.7333	20.4				96.7333	37.2				96.7333	28.5
							96.8	9.4				96.8	14.8				96.8	6.3				96.8	22.2				96.8	19.3				96.8	30.3				96.8	20.4				96.8	37.1				96.8	28.5
							96.8667	9.4				96.8667	14.8				96.8667	6.2				96.8667	22.2				96.8667	19.4				96.8667	30.6				96.8667	20.4				96.8667	37				96.8667	28.5
							96.9333	9.4				96.9333	14.8				96.9333	6.3				96.9333	22.2				96.9333	19.4				96.9333	30.8				96.9333	20.4				96.9333	36.5				96.9333	28.5
							97	9.4				97	14.8				97	6.2				97	22.2				97	19.3				97	31				97	20.3				97	36.1				97	28.5
							97.0667	9.4				97.0667	14.8				97.0667	6.2				97.0667	22.2				97.0667	19.3				97.0667	31.2				97.0667	20.3				97.0667	36.1				97.0667	28.5
							97.1333	9.4				97.1333	14.8				97.1333	6.2				97.1333	22.2				97.1333	19.3				97.1333	31.4				97.1333	20.3				97.1333	36.2				97.1333	28.5
							97.2	9.4				97.2	14.8				97.2	6.2				97.2	22.2				97.2	19.3				97.2	31.5				97.2	20.3				97.2	36.5				97.2	28.4
							97.2667	9.4				97.2667	14.8				97.2667	6.3				97.2667	22.2				97.2667	19.3				97.2667	31.5				97.2667	20.3				97.2667	36.6				97.2667	28.4
							97.3333	9.4				97.3333	14.8				97.3333	6.2				97.3333	22.2				97.3333	19.3				97.3333	31.5				97.3333	20.3				97.3333	36.7				97.3333	28.4
							97.4	9.4				97.4	14.8				97.4	6.2				97.4	22.2				97.4	19.3				97.4	31.4				97.4	20.3				97.4	36.7				97.4	28.4
							97.4667	9.4				97.4667	14.9				97.4667	6.2				97.4667	22.3				97.4667	19.3				97.4667	31.3				97.4667	20.3				97.4667	36.7				97.4667	28.4
							97.5333	9.4				97.5333	14.9				97.5333	6.2				97.5333	22.3				97.5333	19.3				97.5333	31.2				97.5333	20.3				97.5333	36.7				97.5333	28.4
							97.6	9.4				97.6	14.9				97.6	6.2				97.6	22.3				97.6	19.3				97.6	31.1				97.6	20.2				97.6	36.7				97.6	28.4
							97.6667	9.4				97.6667	14.9				97.6667	6.2				97.6667	22.3				97.6667	19.3				97.6667	31.1				97.6667	20.2				97.6667	36.8				97.6667	28.4
							97.7333	9.4				97.7333	14.9				97.7333	6.2				97.7333	22.3				97.7333	19.3				97.7333	31.1				97.7333	20.2				97.7333	36.8				97.7333	28.4
							97.8	9.4				97.8	14.9				97.8	6.2				97.8	22.4				97.8	19.3				97.8	31.1				97.8	20.2				97.8	36.9				97.8	28.4
							97.8667	9.4				97.8667	14.9				97.8667	6.2				97.8667	22.5				97.8667	19.2				97.8667	31.2				97.8667	20.2				97.8667	36.9				97.8667	28.3
							97.9333	9.4				97.9333	14.9				97.9333	6.2				97.9333	22.5				97.9333	19.3				97.9333	31.2				97.9333	20.2				97.9333	36.9				97.9333	28.3
							98	9.4				98	14.9				98	6.2				98	22.6				98	19.3				98	31.2				98	20.2				98	36.9				98	28.3
							98.0667	9.4				98.0667	14.9				98.0667	6.2				98.0667	22.6				98.0667	19.2				98.0667	31.2				98.0667	20.2				98.0667	36.9				98.0667	28.3
							98.1333	9.4				98.1333	14.9				98.1333	6.2				98.1333	22.7				98.1333	19.2				98.1333	31.2				98.1333	20.2				98.1333	36.9				98.1333	28.3
							98.2	9.4				98.2	14.9				98.2	6.2				98.2	22.8				98.2	19.2				98.2	31.2				98.2	20.2				98.2	37				98.2	28.3
							98.2667	9.4				98.2667	14.9				98.2667	6.2				98.2667	22.8				98.2667	19.2				98.2667	31.3				98.2667	20.2				98.2667	37				98.2667	28.3
							98.3333	9.4				98.3333	14.9				98.3333	6.2				98.3333	22.9				98.3333	19.2				98.3333	31.3				98.3333	20.1				98.3333	37				98.3333	28.3
							98.4	9.4				98.4	14.9				98.4	6.2				98.4	23				98.4	19.2				98.4	31.4				98.4	20.1				98.4	37				98.4	28.2
							98.4667	9.4				98.4667	14.9				98.4667	6.2				98.4667	23.1				98.4667	19.2				98.4667	31.4				98.4667	20.1				98.4667	37				98.4667	28.2
							98.5333	9.4				98.5333	14.9				98.5333	6.2				98.5333	23.2				98.5333	19.2				98.5333	31.5				98.5333	20.1				98.5333	37				98.5333	28.2
							98.6	9.4				98.6	14.9				98.6	6.2				98.6	23.2				98.6	19.2				98.6	31.5				98.6	20.1				98.6	37				98.6	28.2
							98.6667	9.4				98.6667	14.9				98.6667	6.2				98.6667	23.4				98.6667	19.2				98.6667	31.6				98.6667	20.1				98.6667	37				98.6667	28.2
							98.7333	9.4				98.7333	14.9				98.7333	6.2				98.7333	23.4				98.7333	19.2				98.7333	31.5				98.7333	20.1				98.7333	37				98.7333	28.2
							98.8	9.4				98.8	14.9				98.8	6.2				98.8	23.5				98.8	19.2				98.8	31.5				98.8	20.1				98.8	37				98.8	28.2
							98.8667	9.4				98.8667	14.9				98.8667	6.2				98.8667	23.6				98.8667	19.2				98.8667	31.5				98.8667	20.1				98.8667	37				98.8667	28.2
							98.9333	9.4				98.9333	14.9				98.9333	6.2				98.9333	23.6				98.9333	19.2				98.9333	31.4				98.9333	20.1				98.9333	37				98.9333	28.2
							99	9.4				99	14.9				99	6.2				99	23.7				99	19.2				99	31.4				99	20.1				99	37				99	28.2
							99.0667	9.3				99.0667	14.9				99.0667	6.2				99.0667	23.8				99.0667	19.1				99.0667	31.4				99.0667	20.1				99.0667	37				99.0667	28.1
							99.1333	9.3				99.1333	14.9				99.1333	6.2				99.1333	23.8				99.1333	19.1				99.1333	31.3				99.1333	20				99.1333	37				99.1333	28.1
							99.2	9.3				99.2	14.9				99.2	6.2				99.2	23.9				99.2	19.1				99.2	31.2				99.2	20				99.2	37				99.2	28.1
							99.2667	9.3				99.2667	14.9				99.2667	6.2				99.2667	23.9				99.2667	19.1				99.2667	31.1				99.2667	20				99.2667	37				99.2667	28.1
							99.3333	9.3				99.3333	14.9				99.3333	6.2				99.3333	23.9				99.3333	19.1				99.3333	31.1				99.3333	20				99.3333	37				99.3333	28.1
							99.4	9.3				99.4	14.9				99.4	6.2				99.4	24				99.4	19.1				99.4	31				99.4	20				99.4	37				99.4	28.1
							99.4667	9.3				99.4667	14.9				99.4667	6.2				99.4667	24				99.4667	19.1				99.4667	31				99.4667	20				99.4667	37				99.4667	28.1
							99.5333	9.3				99.5333	14.9				99.5333	6.2				99.5333	24				99.5333	19.1				99.5333	31				99.5333	20				99.5333	37				99.5333	28.1
							99.6	9.3				99.6	14.9				99.6	6.2				99.6	24				99.6	19.1				99.6	31				99.6	20				99.6	36.9				99.6	28
							99.6667	9.3				99.6667	14.9				99.6667	6.2				99.6667	24				99.6667	19.1				99.6667	31.1				99.6667	20				99.6667	36.8				99.6667	28
							99.7333	9.3				99.7333	14.9				99.7333	6.2				99.7333	24				99.7333	19.1				99.7333	31.2				99.7333	19.9				99.7333	36.6				99.7333	28
							99.8	9.3				99.8	14.9				99.8	6.2				99.8	24				99.8	19				99.8	31.4				99.8	19.9				99.8	36.6				99.8	28
							99.8667	9.3				99.8667	14.8				99.8667	6.2				99.8667	24				99.8667	19				99.8667	31.6				99.8667	19.9				99.8667	36.5				99.8667	28
							99.9333	9.3				99.9333	14.9				99.9333	6.2				99.9333	24				99.9333	19				99.9333	31.8				99.9333	19.9				99.9333	36.4				99.9333	28
							100	9.3				100	14.8				100	6.2				100	24				100	19				100	31.9				100	19.9				100	36.3				100	28
							100.067	9.3				100.067	14.8				100.067	6.2				100.067	24				100.067	19				100.067	32				100.067	19.9				100.067	36.1				100.067	28
							100.133	9.3				100.133	14.8				100.133	6.2				100.133	23.9				100.133	19				100.133	32.1				100.133	19.9				100.133	36				100.133	28
							100.2	9.3				100.2	14.8				100.2	6.2				100.2	23.9				100.2	19				100.2	32.2				100.2	19.9				100.2	35.9				100.2	27.9
							100.267	9.3				100.267	14.8				100.267	6.2				100.267	23.9				100.267	19				100.267	32.3				100.267	19.9				100.267	35.8				100.267	27.9
							100.333	9.3				100.333	14.8				100.333	6.2				100.333	23.9				100.333	19				100.333	32.4				100.333	19.9				100.333	35.8				100.333	27.9
							100.4	9.3				100.4	14.8				100.4	6.2				100.4	23.9				100.4	19				100.4	32.5				100.4	19.9				100.4	35.9				100.4	27.9
							100.467	9.3				100.467	14.8				100.467	6.2				100.467	23.9				100.467	19				100.467	32.6				100.467	19.9				100.467	35.9				100.467	27.9
							100.533	9.3				100.533	14.8				100.533	6.2				100.533	23.9				100.533	19				100.533	32.6				100.533	19.9				100.533	35.9				100.533	27.9
							100.6	9.3				100.6	14.8				100.6	6.2				100.6	23.9				100.6	19				100.6	32.7				100.6	19.8				100.6	35.8				100.6	27.9
							100.667	9.3				100.667	14.8				100.667	6.2				100.667	23.9				100.667	19				100.667	32.7				100.667	19.8				100.667	35.1				100.667	27.9
							100.733	9.3				100.733	14.8				100.733	6.2				100.733	23.9				100.733	19				100.733	32.7				100.733	19.8				100.733	33.4				100.733	27.9
							100.8	9.3				100.8	14.7				100.8	6.2				100.8	23.9				100.8	19				100.8	32.8				100.8	19.8				100.8	32.3				100.8	27.9
							100.867	9.3				100.867	14.7				100.867	6.2				100.867	23.9				100.867	19				100.867	32.8				100.867	19.8				100.867	31.8				100.867	27.9
							100.933	9.3				100.933	14.7				100.933	6.2				100.933	24				100.933	18.9				100.933	32.9				100.933	19.8				100.933	31.1				100.933	27.8
							101	9.3				101	14.7				101	6.2				101	23.9				101	18.9				101	32.9				101	19.8				101	29.8				101	27.8
							101.067	9.3				101.067	14.7				101.067	6.2				101.067	24				101.067	18.9				101.067	32.9				101.067	19.8				101.067	28.9				101.067	27.8
							101.133	9.3				101.133	14.7				101.133	6.2				101.133	24				101.133	18.9				101.133	32.9				101.133	19.8				101.133	28.4				101.133	27.8
							101.2	9.3				101.2	14.7				101.2	6.2				101.2	24				101.2	18.9				101.2	32.9				101.2	19.8				101.2	28.7				101.2	27.8
							101.267	9.3				101.267	14.7				101.267	6.2				101.267	24				101.267	18.9				101.267	32.9				101.267	19.8				101.267	29.5				101.267	27.8
							101.333	9.2				101.333	14.7				101.333	6.2				101.333	24				101.333	18.9				101.333	32.8				101.333	19.8				101.333	30.7				101.333	27.8
							101.4	9.3				101.4	14.7				101.4	6.2				101.4	24.1				101.4	18.9				101.4	32.8				101.4	19.8				101.4	31.7				101.4	27.8
							101.467	9.2				101.467	14.7				101.467	6.2				101.467	24.2				101.467	18.9				101.467	32.8				101.467	19.7				101.467	32.7				101.467	27.8
							101.533	9.2				101.533	14.7				101.533	6.2				101.533	24.2				101.533	18.9				101.533	32.7				101.533	19.7				101.533	33.2				101.533	27.8
							101.6	9.2				101.6	14.7				101.6	6.2				101.6	24.3				101.6	18.9				101.6	32.7				101.6	19.7				101.6	33.5				101.6	27.7
							101.667	9.3				101.667	14.7				101.667	6.2				101.667	24.4				101.667	18.9				101.667	32.7				101.667	19.7				101.667	33.5				101.667	27.7
							101.733	9.2				101.733	14.7				101.733	6.2				101.733	24.5				101.733	18.9				101.733	32.6				101.733	19.7				101.733	33.4				101.733	27.7
							101.8	9.2				101.8	14.7				101.8	6.2				101.8	24.6				101.8	18.9				101.8	32.6				101.8	19.7				101.8	33.3				101.8	27.7
							101.867	9.2				101.867	14.7				101.867	6.2				101.867	24.7				101.867	18.9				101.867	32.5				101.867	19.7				101.867	33.4				101.867	27.7
							101.933	9.2				101.933	14.7				101.933	6.2				101.933	24.9				101.933	18.9				101.933	32.5				101.933	19.7				101.933	33.5				101.933	27.7
							102	9.2				102	14.7				102	6.1				102	25				102	18.8				102	32.4				102	19.7				102	33.7				102	27.7
							102.067	9.2				102.067	14.7				102.067	6.2				102.067	25.2				102.067	18.8				102.067	32.4				102.067	19.7				102.067	33.8				102.067	27.7
							102.133	9.2				102.133	14.7				102.133	6.1				102.133	25.3				102.133	18.8				102.133	32.4				102.133	19.7				102.133	34.1				102.133	27.6
							102.2	9.2				102.2	14.7				102.2	6.2				102.2	25.4				102.2	18.8				102.2	32.3				102.2	19.7				102.2	34.4				102.2	27.6
							102.267	9.2				102.267	14.7				102.267	6.1				102.267	25.5				102.267	18.8				102.267	32.1				102.267	19.7				102.267	34.7				102.267	27.6
							102.333	9.2				102.333	14.7				102.333	6.1				102.333	25.6				102.333	18.8				102.333	31.5				102.333	19.7				102.333	35.1				102.333	27.6
							102.4	9.2				102.4	14.7				102.4	6.1				102.4	25.7				102.4	18.8				102.4	30.8				102.4	19.6				102.4	35.4				102.4	27.6
							102.467	9.2				102.467	14.7				102.467	6.1				102.467	25.8				102.467	18.8				102.467	30				102.467	19.6				102.467	35.6				102.467	27.6
							102.533	9.2				102.533	14.7				102.533	6.1				102.533	25.9				102.533	18.8				102.533	29.5				102.533	19.6				102.533	35.8				102.533	27.6
							102.6	9.2				102.6	14.7				102.6	6.1				102.6	25.9				102.6	18.8				102.6	29.1				102.6	19.6				102.6	36				102.6	27.6
							102.667	9.2				102.667	14.7				102.667	6.1				102.667	26				102.667	18.8				102.667	28.9				102.667	19.6				102.667	36.1				102.667	27.6
							102.733	9.2				102.733	14.7				102.733	6.1				102.733	26				102.733	18.8				102.733	28.7				102.733	19.6				102.733	36.2				102.733	27.6
							102.8	9.2				102.8	14.7				102.8	6.1				102.8	26.1				102.8	18.8				102.8	28.5				102.8	19.6				102.8	36.2				102.8	27.6
							102.867	9.2				102.867	14.7				102.867	6.1				102.867	26.1				102.867	18.8				102.867	28.4				102.867	19.6				102.867	36.3				102.867	27.6
							102.933	9.2				102.933	14.8				102.933	6.1				102.933	26.2				102.933	18.8				102.933	28.4				102.933	19.6				102.933	36.3				102.933	27.5
							103	9.2				103	14.7				103	6.1				103	26.2				103	18.8				103	28.3				103	19.6				103	36.4				103	27.5
							103.067	9.2				103.067	14.8				103.067	6.1				103.067	26.2				103.067	18.8				103.067	28.3				103.067	19.6				103.067	36.4				103.067	27.5
							103.133	9.2				103.133	14.8				103.133	6.1				103.133	26.2				103.133	18.7				103.133	28.2				103.133	19.6				103.133	36.4				103.133	27.5
							103.2	9.2				103.2	14.8				103.2	6.1				103.2	26.3				103.2	18.7				103.2	28.1				103.2	19.6				103.2	36.4				103.2	27.5
							103.267	9.2				103.267	14.8				103.267	6.1				103.267	26.3				103.267	18.7				103.267	28				103.267	19.5				103.267	36.4				103.267	27.5
							103.333	9.2				103.333	14.8				103.333	6.1				103.333	26.3				103.333	18.7				103.333	27.8				103.333	19.5				103.333	36.4				103.333	27.5
							103.4	9.2				103.4	14.8				103.4	6.1				103.4	26.3				103.4	18.7				103.4	27.7				103.4	19.5				103.4	36.4				103.4	27.5
							103.467	9.2				103.467	14.8				103.467	6.1				103.467	26.3				103.467	18.7				103.467	27.5				103.467	19.5				103.467	36.4				103.467	27.5
							103.533	9.2				103.533	14.8				103.533	6.1				103.533	26.3				103.533	18.7				103.533	27.4				103.533	19.5				103.533	36.4				103.533	27.5
							103.6	9.1				103.6	14.9				103.6	6.1				103.6	26.3				103.6	18.7				103.6	27.3				103.6	19.5				103.6	36.4				103.6	27.4
							103.667	9.2				103.667	14.9				103.667	6.1				103.667	26.3				103.667	18.7				103.667	27.2				103.667	19.5				103.667	36.4				103.667	27.4
							103.733	9.2				103.733	14.8				103.733	6.1				103.733	26.3				103.733	18.7				103.733	27.1				103.733	19.5				103.733	36.4				103.733	27.4
							103.8	9.2				103.8	14.8				103.8	6.1				103.8	26.3				103.8	18.7				103.8	27				103.8	19.5				103.8	36.4				103.8	27.4
							103.867	9.2				103.867	14.9				103.867	6.1				103.867	26.3				103.867	18.7				103.867	27				103.867	19.5				103.867	36.4				103.867	27.4
							103.933	9.2				103.933	14.9				103.933	6.1				103.933	26.3				103.933	18.7				103.933	26.9				103.933	19.5				103.933	36.4				103.933	27.4
							104	9.1				104	14.9				104	6.1				104	26.3				104	18.7				104	26.9				104	19.5				104	36.4				104	27.4
							104.067	9.1				104.067	14.9				104.067	6.1				104.067	26.3				104.067	18.7				104.067	26.9				104.067	19.5				104.067	36.4				104.067	27.4
							104.133	9.2				104.133	14.8				104.133	6.2				104.133	26.3				104.133	18.7				104.133	26.9				104.133	19.4				104.133	36.3				104.133	27.4
							104.2	9.1				104.2	14.9				104.2	6.1				104.2	26.3				104.2	18.7				104.2	26.9				104.2	19.4				104.2	36.3				104.2	27.3
							104.267	9.2				104.267	14.9				104.267	6.1				104.267	26.3				104.267	18.6				104.267	27				104.267	19.4				104.267	36.3				104.267	27.3
							104.333	9.2				104.333	14.9				104.333	6.1				104.333	26.3				104.333	18.6				104.333	27				104.333	19.4				104.333	36.3				104.333	27.3
							104.4	9.1				104.4	14.9				104.4	6.1				104.4	26.2				104.4	18.6				104.4	27.1				104.4	19.4				104.4	36.3				104.4	27.3
							104.467	9.1				104.467	14.9				104.467	6.1				104.467	26.2				104.467	18.6				104.467	27.1				104.467	19.4				104.467	36.3				104.467	27.3
							104.533	9.1				104.533	14.9				104.533	6.1				104.533	26.2				104.533	18.6				104.533	27.1				104.533	19.4				104.533	36.3				104.533	27.3
							104.6	9.1				104.6	14.9				104.6	6.1				104.6	26.1				104.6	18.6				104.6	27				104.6	19.4				104.6	36.3				104.6	27.3
							104.667	9.1				104.667	14.9				104.667	6.1				104.667	26.2				104.667	18.6				104.667	26.9				104.667	19.4				104.667	36.3				104.667	27.3
							104.733	9.1				104.733	14.9				104.733	6.1				104.733	26.1				104.733	18.6				104.733	26.8				104.733	19.4				104.733	36.3				104.733	27.2
							104.8	9.1				104.8	14.8				104.8	6.1				104.8	26.1				104.8	18.6				104.8	26.8				104.8	19.4				104.8	36.3				104.8	27.2
							104.867	9.1				104.867	14.8				104.867	6.1				104.867	26.1				104.867	18.6				104.867	26.8				104.867	19.4				104.867	36.2				104.867	27.2
							104.933	9.1				104.933	14.8				104.933	6.1				104.933	26.1				104.933	18.6				104.933	26.7				104.933	19.3				104.933	36.1				104.933	27.2
							105	9.1				105	14.8				105	6.1				105	26.1				105	18.6				105	26.7				105	19.3				105	36				105	27.2
							105.067	9.1				105.067	14.8				105.067	6.1				105.067	26				105.067	18.6				105.067	26.8				105.067	19.3				105.067	35.8				105.067	27.2
							105.133	9.1				105.133	14.8				105.133	6.1				105.133	26				105.133	18.6				105.133	26.8				105.133	19.3				105.133	35.6				105.133	27.2
							105.2	9.1				105.2	14.8				105.2	6.1				105.2	26				105.2	18.6				105.2	26.8				105.2	19.3				105.2	35.5				105.2	27.2
							105.267	9.1				105.267	14.8				105.267	6.1				105.267	26				105.267	18.6				105.267	26.8				105.267	19.3				105.267	35.4				105.267	27.1
							105.333	9.1				105.333	14.8				105.333	6.1				105.333	26				105.333	18.6				105.333	26.8				105.333	19.3				105.333	35.3				105.333	27.2
							105.4	9.1				105.4	14.8				105.4	6.1				105.4	26				105.4	18.6				105.4	26.9				105.4	19.3				105.4	35.2				105.4	27.1
							105.467	9.1				105.467	14.8				105.467	6.1				105.467	26				105.467	18.5				105.467	26.9				105.467	19.3				105.467	35.2				105.467	27.1
							105.533	9.1				105.533	14.7				105.533	6.1				105.533	26				105.533	18.5				105.533	27				105.533	19.3				105.533	35.2				105.533	27.1
							105.6	9.1				105.6	14.7				105.6	6.1				105.6	26				105.6	18.5				105.6	27				105.6	19.3				105.6	35.2				105.6	27.1
							105.667	9.1				105.667	14.7				105.667	6.1				105.667	26				105.667	18.5				105.667	27.1				105.667	19.3				105.667	35.2				105.667	27.1
							105.733	9.1				105.733	14.7				105.733	6.1				105.733	26				105.733	18.5				105.733	27.3				105.733	19.3				105.733	35.3				105.733	27.1
							105.8	9.1				105.8	14.7				105.8	6.1				105.8	26				105.8	18.5				105.8	27.4				105.8	19.3				105.8	35.3				105.8	27.1
							105.867	9.1				105.867	14.7				105.867	6.1				105.867	26				105.867	18.5				105.867	27.6				105.867	19.2				105.867	35.4				105.867	27.1
							105.933	9.1				105.933	14.7				105.933	6.1				105.933	26				105.933	18.5				105.933	27.7				105.933	19.2				105.933	35.5				105.933	27.1
							106	9.1				106	14.6				106	6.1				106	26.1				106	18.5				106	27.9				106	19.2				106	35.6				106	27.1
							106.067	9.1				106.067	14.6				106.067	6.1				106.067	26.1				106.067	18.5				106.067	28				106.067	19.2				106.067	35.7				106.067	27.1
							106.133	9.1				106.133	14.6				106.133	6.1				106.133	26.1				106.133	18.5				106.133	28.1				106.133	19.2				106.133	35.7				106.133	27.1
							106.2	9.1				106.2	14.6				106.2	6.1				106.2	26.1				106.2	18.5				106.2	28.1				106.2	19.2				106.2	35.7				106.2	27.1
							106.267	9				106.267	14.6				106.267	6.1				106.267	26				106.267	18.5				106.267	28.2				106.267	19.2				106.267	35.8				106.267	27.1
							106.333	9.1				106.333	14.6				106.333	6.1				106.333	26				106.333	18.4				106.333	28.2				106.333	19.2				106.333	35.8				106.333	27
							106.4	9				106.4	14.5				106.4	6				106.4	26				106.4	18.5				106.4	28.2				106.4	19.2				106.4	35.8				106.4	27
							106.467	9.1				106.467	14.5				106.467	6.1				106.467	26.1				106.467	18.5				106.467	28.2				106.467	19.2				106.467	35.9				106.467	27
							106.533	9				106.533	14.5				106.533	6.1				106.533	26				106.533	18.4				106.533	28.2				106.533	19.2				106.533	35.9				106.533	27
							106.6	9.1				106.6	14.5				106.6	6.1				106.6	26				106.6	18.4				106.6	28.2				106.6	19.2				106.6	36				106.6	27
							106.667	9				106.667	14.4				106.667	6.1				106.667	26				106.667	18.4				106.667	28.3				106.667	19.2				106.667	35.9				106.667	27
							106.733	9				106.733	14.4				106.733	6.1				106.733	26				106.733	18.4				106.733	28.4				106.733	19.1				106.733	35.9				106.733	27
							106.8	9				106.8	14.4				106.8	6.1				106.8	26				106.8	18.4				106.8	28.5				106.8	19.1				106.8	35.9				106.8	27
							106.867	9				106.867	14.3				106.867	6.1				106.867	26				106.867	18.4				106.867	28.6				106.867	19.1				106.867	36				106.867	26.9
							106.933	9				106.933	14.3				106.933	6.1				106.933	26				106.933	18.4				106.933	28.7				106.933	19.1				106.933	36.1				106.933	26.9
							107	9				107	14.3				107	6.1				107	26				107	18.4				107	28.7				107	19.1				107	36.2				107	26.9
							107.067	9				107.067	14.3				107.067	6.1				107.067	25.9				107.067	18.4				107.067	28.7				107.067	19.1				107.067	36.2				107.067	26.9
							107.133	9				107.133	14.2				107.133	6.1				107.133	25.9				107.133	18.4				107.133	28.7				107.133	19.1				107.133	36.2				107.133	26.9
							107.2	9				107.2	14.2				107.2	6.1				107.2	25.9				107.2	18.4				107.2	28.5				107.2	19.1				107.2	36.2				107.2	26.9
							107.267	9				107.267	14.2				107.267	6.1				107.267	25.9				107.267	18.4				107.267	28.4				107.267	19.1				107.267	36.2				107.267	26.9
							107.333	9				107.333	14.2				107.333	6.1				107.333	25.9				107.333	18.4				107.333	28.2				107.333	19.1				107.333	36.2				107.333	26.9
							107.4	9				107.4	14.1				107.4	6.1				107.4	25.9				107.4	18.4				107.4	28.2				107.4	19.1				107.4	36.2				107.4	26.9
							107.467	9				107.467	14.1				107.467	6.1				107.467	25.9				107.467	18.4				107.467	28.2				107.467	19				107.467	36.2				107.467	26.9
							107.533	9				107.533	14.1				107.533	6.1				107.533	25.9				107.533	18.4				107.533	28.2				107.533	19				107.533	36.2				107.533	26.9
							107.6	9				107.6	14				107.6	6.1				107.6	25.8				107.6	18.4				107.6	28.3				107.6	19				107.6	36.2				107.6	26.9
							107.667	9				107.667	14				107.667	6.1				107.667	25.8				107.667	18.4				107.667	28.3				107.667	19				107.667	36.2				107.667	26.9
							107.733	9				107.733	14				107.733	6.1				107.733	25.8				107.733	18.4				107.733	28.4				107.733	19				107.733	36.2				107.733	26.8
							107.8	9				107.8	13.9				107.8	6.1				107.8	25.8				107.8	18.4				107.8	28.6				107.8	19				107.8	36.2				107.8	26.8
							107.867	9				107.867	13.9				107.867	6.1				107.867	25.8				107.867	18.4				107.867	28.7				107.867	19				107.867	36.2				107.867	26.8
							107.933	9				107.933	13.9				107.933	6.1				107.933	25.8				107.933	18.4				107.933	28.8				107.933	19				107.933	36.2				107.933	26.8
							108	9				108	13.8				108	6.1				108	25.8				108	18.4				108	28.8				108	19				108	36.2				108	26.8
							108.067	9				108.067	13.8				108.067	6.1				108.067	25.9				108.067	18.4				108.067	28.9				108.067	19				108.067	36.2				108.067	26.8
							108.133	9				108.133	13.8				108.133	6.1				108.133	25.9				108.133	18.4				108.133	28.8				108.133	19				108.133	36.2				108.133	26.8
							108.2	9				108.2	13.7				108.2	6				108.2	25.9				108.2	18.4				108.2	28.8				108.2	19				108.2	36.2				108.2	26.8
							108.267	9				108.267	13.7				108.267	6.1				108.267	25.9				108.267	18.4				108.267	28.8				108.267	19				108.267	36.2				108.267	26.7
							108.333	9				108.333	13.7				108.333	6.1				108.333	25.9				108.333	18.4				108.333	28.8				108.333	19				108.333	36.2				108.333	26.8
							108.4	9				108.4	13.7				108.4	6				108.4	26				108.4	18.3				108.4	28.8				108.4	19				108.4	36.2				108.4	26.7
							108.467	9				108.467	13.6				108.467	6				108.467	26				108.467	18.3				108.467	28.8				108.467	19				108.467	36.2				108.467	26.7
							108.533	9				108.533	13.6				108.533	6.1				108.533	26				108.533	18.3				108.533	28.8				108.533	19				108.533	36.2				108.533	26.7
							108.6	9				108.6	13.6				108.6	6				108.6	26				108.6	18.3				108.6	28.8				108.6	18.9				108.6	36.2				108.6	26.7
							108.667	8.9				108.667	13.6				108.667	6.1				108.667	26.1				108.667	18.3				108.667	28.8				108.667	19				108.667	36.1				108.667	26.7
							108.733	8.9				108.733	13.5				108.733	6				108.733	26.1				108.733	18.3				108.733	28.9				108.733	18.9				108.733	36.2				108.733	26.7
							108.8	8.9				108.8	13.5				108.8	6.1				108.8	26.1				108.8	18.3				108.8	28.9				108.8	18.9				108.8	36.1				108.8	26.7
							108.867	8.9				108.867	13.4				108.867	6.1				108.867	26.2				108.867	18.3				108.867	29				108.867	18.9				108.867	36.1				108.867	26.7
							108.933	8.9				108.933	13.4				108.933	6				108.933	26.2				108.933	18.3				108.933	29.1				108.933	18.9				108.933	36.1				108.933	26.6
							109	8.9				109	13.4				109	6				109	26.2				109	18.3				109	29.2				109	18.9				109	36.1				109	26.6
							109.067	8.9				109.067	13.4				109.067	6				109.067	26.3				109.067	18.3				109.067	29.4				109.067	18.9				109.067	36.1				109.067	26.6
							109.133	8.9				109.133	13.3				109.133	6				109.133	26.3				109.133	18.3				109.133	29.5				109.133	18.9				109.133	36.1				109.133	26.6
							109.2	8.9				109.2	13.3				109.2	6				109.2	26.3				109.2	18.3				109.2	29.5				109.2	18.9				109.2	36.1				109.2	26.6
							109.267	8.9				109.267	13.3				109.267	6				109.267	26.3				109.267	18.3				109.267	29.2				109.267	18.9				109.267	36.1				109.267	26.6
							109.333	8.9				109.333	13.3				109.333	6				109.333	26.4				109.333	18.3				109.333	28.7				109.333	18.9				109.333	36				109.333	26.6
							109.4	8.9				109.4	13.3				109.4	6				109.4	26.4				109.4	18.3				109.4	28.1				109.4	18.9				109.4	35.9				109.4	26.6
							109.467	8.9				109.467	13.2				109.467	6				109.467	26.4				109.467	18.3				109.467	27.6				109.467	18.9				109.467	35.7				109.467	26.6
							109.533	8.9				109.533	13.2				109.533	6				109.533	26.4				109.533	18.3				109.533	27.3				109.533	18.9				109.533	35.1				109.533	26.6
							109.6	8.9				109.6	13.2				109.6	6				109.6	26.4				109.6	18.3				109.6	27				109.6	18.9				109.6	33.7				109.6	26.6
							109.667	8.9				109.667	13.2				109.667	6				109.667	26.4				109.667	18.3				109.667	27				109.667	18.8				109.667	32.3				109.667	26.6
							109.733	8.9				109.733	13.2				109.733	6				109.733	26.4				109.733	18.3				109.733	27				109.733	18.8				109.733	31.1				109.733	26.6
							109.8	8.9				109.8	13.2				109.8	6				109.8	26.4				109.8	18.3				109.8	27.1				109.8	18.8				109.8	30.3				109.8	26.6
							109.867	8.9				109.867	13.1				109.867	6				109.867	26.4				109.867	18.3				109.867	27.2				109.867	18.8				109.867	29.9				109.867	26.6
							109.933	8.9				109.933	13.1				109.933	6				109.933	26.5				109.933	18.3				109.933	27.4				109.933	18.8				109.933	29.5				109.933	26.5
							110	8.9				110	13.1				110	6				110	26.4				110	18.3				110	27.5				110	18.8				110	29.1				110	26.5
							110.067	8.9				110.067	13.1				110.067	6				110.067	26.5				110.067	18.3				110.067	27.7				110.067	18.8				110.067	28.4				110.067	26.5
							110.133	8.9				110.133	13.1				110.133	6				110.133	26.5				110.133	18.3				110.133	27.8				110.133	18.8				110.133	28.1				110.133	26.5
							110.2	8.9				110.2	13.1				110.2	6				110.2	26.5				110.2	18.3				110.2	27.9				110.2	18.8				110.2	28.4				110.2	26.5
							110.267	8.9				110.267	13.1				110.267	6				110.267	26.5				110.267	18.2				110.267	28				110.267	18.8				110.267	29.1				110.267	26.5
							110.333	8.9				110.333	13				110.333	6				110.333	26.5				110.333	18.2				110.333	28.1				110.333	18.8				110.333	30.3				110.333	26.5
							110.4	8.9				110.4	13				110.4	6				110.4	26.5				110.4	18.2				110.4	28.1				110.4	18.8				110.4	31.3				110.4	26.5
							110.467	8.8				110.467	13				110.467	6				110.467	26.5				110.467	18.2				110.467	28.2				110.467	18.8				110.467	32.2				110.467	26.5
							110.533	8.8				110.533	13				110.533	6				110.533	26.5				110.533	18.2				110.533	28.2				110.533	18.8				110.533	32.8				110.533	26.5
							110.6	8.8				110.6	13				110.6	6				110.6	26.5				110.6	18.2				110.6	28.2				110.6	18.8				110.6	33.3				110.6	26.5
							110.667	8.8				110.667	13				110.667	6				110.667	26.5				110.667	18.2				110.667	28.2				110.667	18.8				110.667	33.7				110.667	26.4
							110.733	8.8				110.733	13				110.733	6				110.733	26.5				110.733	18.2				110.733	28.3				110.733	18.7				110.733	34				110.733	26.4
							110.8	8.8				110.8	13				110.8	6				110.8	26.5				110.8	18.2				110.8	28.3				110.8	18.8				110.8	34.3				110.8	26.4
							110.867	8.9				110.867	13				110.867	6				110.867	26.5				110.867	18.2				110.867	28.4				110.867	18.7				110.867	34.6				110.867	26.4
							110.933	8.8				110.933	13				110.933	6				110.933	26.5				110.933	18.2				110.933	28.4				110.933	18.7				110.933	34.8				110.933	26.4
							111	8.8				111	13				111	6				111	26.5				111	18.2				111	28.4				111	18.7				111	34.9				111	26.4
							111.067	8.8				111.067	13				111.067	6				111.067	26.5				111.067	18.2				111.067	28.4				111.067	18.7				111.067	35.1				111.067	26.4
							111.133	8.8				111.133	13				111.133	6				111.133	26.5				111.133	18.2				111.133	28.4				111.133	18.7				111.133	35.2				111.133	26.4
							111.2	8.8				111.2	12.9				111.2	6				111.2	26.5				111.2	18.2				111.2	28.2				111.2	18.7				111.2	35.3				111.2	26.4
							111.267	8.8				111.267	13				111.267	6				111.267	26.5				111.267	18.2				111.267	28.1				111.267	18.7				111.267	35.4				111.267	26.4
							111.333	8.8				111.333	13				111.333	6				111.333	26.5				111.333	18.2				111.333	27.8				111.333	18.7				111.333	35				111.333	26.3
							111.4	8.8				111.4	13				111.4	6				111.4	26.5				111.4	18.2				111.4	27.6				111.4	18.7				111.4	34.6				111.4	26.4
							111.467	8.8				111.467	13				111.467	6				111.467	26.5				111.467	18.2				111.467	27.3				111.467	18.7				111.467	34.1				111.467	26.3
							111.533	8.8				111.533	13				111.533	6				111.533	26.5				111.533	18.2				111.533	27.2				111.533	18.7				111.533	33.9				111.533	26.3
							111.6	8.8				111.6	13				111.6	6				111.6	26.4				111.6	18.2				111.6	27				111.6	18.7				111.6	34				111.6	26.3
							111.667	8.8				111.667	13				111.667	6				111.667	26.4				111.667	18.2				111.667	26.9				111.667	18.7				111.667	34.2				111.667	26.3
							111.733	8.8				111.733	13				111.733	6				111.733	26.4				111.733	18.2				111.733	26.8				111.733	18.7				111.733	34.6				111.733	26.3
							111.8	8.8				111.8	13				111.8	6				111.8	26.4				111.8	18.2				111.8	26.8				111.8	18.7				111.8	34.9				111.8	26.3
							111.867	8.8				111.867	13				111.867	6				111.867	26.4				111.867	18.1				111.867	26.7				111.867	18.7				111.867	35				111.867	26.3
							111.933	8.8				111.933	13				111.933	6				111.933	26.3				111.933	18.1				111.933	26.6				111.933	18.6				111.933	34.9				111.933	26.3
							112	8.8				112	13				112	6				112	26.3				112	18.1				112	26.6				112	18.6				112	34.8				112	26.3
							112.067	8.8				112.067	13				112.067	6				112.067	26.3				112.067	18.1				112.067	26.6				112.067	18.6				112.067	34.7				112.067	26.3
							112.133	8.8				112.133	13				112.133	6				112.133	26.3				112.133	18.1				112.133	26.5				112.133	18.6				112.133	34.6				112.133	26.3
							112.2	8.8				112.2	13				112.2	6				112.2	26.2				112.2	18.1				112.2	26.4				112.2	18.6				112.2	34.5				112.2	26.2
							112.267	8.8				112.267	13				112.267	6				112.267	26.2				112.267	18.1				112.267	26.3				112.267	18.6				112.267	34.5				112.267	26.2
							112.333	8.8				112.333	13				112.333	6				112.333	26.2				112.333	18.1				112.333	26				112.333	18.6				112.333	34.5				112.333	26.2
							112.4	8.8				112.4	13				112.4	6				112.4	26.2				112.4	18.1				112.4	25.8				112.4	18.6				112.4	34.5				112.4	26.2
							112.467	8.8				112.467	13				112.467	6				112.467	26.1				112.467	18.1				112.467	25.4				112.467	18.6				112.467	34.5				112.467	26.2
							112.533	8.8				112.533	13				112.533	6				112.533	26.1				112.533	18.1				112.533	25.2				112.533	18.6				112.533	34.6				112.533	26.2
							112.6	8.8				112.6	13				112.6	6				112.6	26.1				112.6	18.1				112.6	24.9				112.6	18.6				112.6	34.7				112.6	26.2
							112.667	8.8				112.667	13				112.667	6				112.667	26.1				112.667	18.1				112.667	24.8				112.667	18.6				112.667	34.8				112.667	26.2
							112.733	8.8				112.733	13				112.733	6				112.733	26				112.733	18.1				112.733	24.7				112.733	18.6				112.733	34.9				112.733	26.2
							112.8	8.8				112.8	13				112.8	6				112.8	26				112.8	18.1				112.8	24.6				112.8	18.6				112.8	34.9				112.8	26.2
							112.867	8.7				112.867	13				112.867	6				112.867	26				112.867	18.1				112.867	24.6				112.867	18.6				112.867	35				112.867	26.2
							112.933	8.8				112.933	13.1				112.933	6				112.933	26				112.933	18.1				112.933	24.3				112.933	18.6				112.933	35.1				112.933	26.2
							113	8.7				113	13				113	6				113	26				113	18.1				113	24				113	18.6				113	35.1				113	26.2
							113.067	8.7				113.067	13				113.067	5.9				113.067	26				113.067	18.1				113.067	23.6				113.067	18.6				113.067	35.1				113.067	26.2
							113.133	8.7				113.133	13.1				113.133	5.9				113.133	26				113.133	18.1				113.133	23.3				113.133	18.5				113.133	35				113.133	26.1
							113.2	8.7				113.2	13				113.2	5.9				113.2	26				113.2	18.1				113.2	23				113.2	18.5				113.2	34.6				113.2	26.1
							113.267	8.7				113.267	13.1				113.267	5.9				113.267	26				113.267	18.1				113.267	22.9				113.267	18.5				113.267	33.9				113.267	26.1
							113.333	8.7				113.333	13.1				113.333	5.9				113.333	26				113.333	18.1				113.333	23				113.333	18.5				113.333	32.7				113.333	26.1
							113.4	8.7				113.4	13.1				113.4	5.9				113.4	26.1				113.4	18				113.4	23.1				113.4	18.5				113.4	31.6				113.4	26.1
							113.467	8.7				113.467	13.1				113.467	6				113.467	26.1				113.467	18				113.467	23.2				113.467	18.5				113.467	30.2				113.467	26.1
							113.533	8.7				113.533	13.1				113.533	5.9				113.533	26.1				113.533	18.1				113.533	23.4				113.533	18.5				113.533	28.8				113.533	26.1
							113.6	8.7				113.6	13.1				113.6	5.9				113.6	26.1				113.6	18				113.6	23.6				113.6	18.5				113.6	27.7				113.6	26.1
							113.667	8.7				113.667	13.1				113.667	5.9				113.667	26.2				113.667	18				113.667	23.9				113.667	18.5				113.667	27.8				113.667	26.1
							113.733	8.7				113.733	13.1				113.733	5.9				113.733	26.2				113.733	18				113.733	24.1				113.733	18.5				113.733	28.7				113.733	26.1
							113.8	8.7				113.8	13.1				113.8	5.9				113.8	26.2				113.8	18				113.8	24.4				113.8	18.5				113.8	29.6				113.8	26.1
							113.867	8.7				113.867	13.1				113.867	5.9				113.867	26.3				113.867	18				113.867	24.7				113.867	18.5				113.867	30.3				113.867	26.1
							113.933	8.7				113.933	13.1				113.933	5.9				113.933	26.3				113.933	18				113.933	25				113.933	18.5				113.933	30.7				113.933	26.1
							114	8.7				114	13.1				114	5.9				114	26.3				114	18				114	25.2				114	18.5				114	30.7				114	26
							114.067	8.7				114.067	13.1				114.067	5.9				114.067	26.4				114.067	18				114.067	25.5				114.067	18.5				114.067	30.3				114.067	26
							114.133	8.7				114.133	13.2				114.133	5.9				114.133	26.4				114.133	18				114.133	25.8				114.133	18.4				114.133	30				114.133	26
							114.2	8.7				114.2	13.2				114.2	5.9				114.2	26.4				114.2	18				114.2	26				114.2	18.4				114.2	30.3				114.2	26
							114.267	8.7				114.267	13.2				114.267	5.9				114.267	26.4				114.267	18				114.267	26.3				114.267	18.4				114.267	30.9				114.267	26
							114.333	8.7				114.333	13.2				114.333	5.9				114.333	26.5				114.333	18				114.333	26.5				114.333	18.4				114.333	31.9				114.333	26
							114.4	8.7				114.4	13.2				114.4	5.9				114.4	26.5				114.4	18				114.4	26.7				114.4	18.4				114.4	32.7				114.4	26
							114.467	8.7				114.467	13.2				114.467	5.9				114.467	26.5				114.467	18				114.467	26.9				114.467	18.4				114.467	33.6				114.467	26
							114.533	8.7				114.533	13.2				114.533	5.9				114.533	26.5				114.533	18				114.533	27				114.533	18.4				114.533	34.2				114.533	26
							114.6	8.7				114.6	13.2				114.6	5.9				114.6	26.6				114.6	18				114.6	27.2				114.6	18.4				114.6	34.7				114.6	26
							114.667	8.7				114.667	13.2				114.667	5.9				114.667	26.6				114.667	18				114.667	27.3				114.667	18.4				114.667	35				114.667	26
							114.733	8.7				114.733	13.3				114.733	5.9				114.733	26.6				114.733	18				114.733	27.3				114.733	18.4				114.733	35.2				114.733	25.9
							114.8	8.7				114.8	13.3				114.8	5.9				114.8	26.6				114.8	18				114.8	27.5				114.8	18.4				114.8	35.4				114.8	25.9
							114.867	8.7				114.867	13.2				114.867	5.9				114.867	26.6				114.867	18				114.867	27.5				114.867	18.4				114.867	35.6				114.867	25.9
							114.933	8.7				114.933	13.3				114.933	5.9				114.933	26.6				114.933	18				114.933	27.6				114.933	18.4				114.933	35.6				114.933	25.9
							115	8.7				115	13.3				115	5.9				115	26.6				115	17.9				115	27.6				115	18.4				115	35.7				115	25.9
							115.067	8.7				115.067	13.3				115.067	5.9				115.067	26.6				115.067	17.9				115.067	27.6				115.067	18.3				115.067	35.7				115.067	25.9
							115.133	8.6				115.133	13.3				115.133	5.9				115.133	26.6				115.133	17.9				115.133	27.7				115.133	18.4				115.133	35.7				115.133	25.9
							115.2	8.6				115.2	13.3				115.2	5.9				115.2	26.6				115.2	17.9				115.2	27.7				115.2	18.3				115.2	35.8				115.2	25.9
							115.267	8.7				115.267	13.3				115.267	5.9				115.267	26.6				115.267	17.9				115.267	27.7				115.267	18.3				115.267	35.8				115.267	25.9
							115.333	8.6				115.333	13.4				115.333	5.9				115.333	26.5				115.333	17.9				115.333	27.7				115.333	18.3				115.333	35.8				115.333	25.9
							115.4	8.6				115.4	13.4				115.4	5.9				115.4	26.5				115.4	17.9				115.4	27.8				115.4	18.3				115.4	35.8				115.4	25.9
							115.467	8.6				115.467	13.4				115.467	5.9				115.467	26.5				115.467	17.9				115.467	27.8				115.467	18.3				115.467	35.8				115.467	25.8
							115.533	8.6				115.533	13.4				115.533	5.9				115.533	26.5				115.533	17.9				115.533	27.8				115.533	18.3				115.533	35.8				115.533	25.8
							115.6	8.6				115.6	13.4				115.6	5.9				115.6	26.4				115.6	17.9				115.6	27.8				115.6	18.3				115.6	35.8				115.6	25.8
							115.667	8.6				115.667	13.4				115.667	5.9				115.667	26.4				115.667	17.9				115.667	27.9				115.667	18.3				115.667	35.7				115.667	25.8
							115.733	8.6				115.733	13.4				115.733	5.9				115.733	26.4				115.733	17.9				115.733	27.9				115.733	18.3				115.733	35.8				115.733	25.8
							115.8	8.6				115.8	13.4				115.8	5.9				115.8	26.3				115.8	17.9				115.8	27.9				115.8	18.3				115.8	35.8				115.8	25.8
							115.867	8.6				115.867	13.4				115.867	5.9				115.867	26.2				115.867	17.9				115.867	27.9				115.867	18.3				115.867	35.8				115.867	25.8
							115.933	8.6				115.933	13.4				115.933	5.9				115.933	26.2				115.933	17.9				115.933	27.9				115.933	18.3				115.933	35.8				115.933	25.8
							116	8.6				116	13.4				116	5.9				116	26.1				116	17.9				116	27.9				116	18.3				116	35.8				116	25.8
							116.067	8.6				116.067	13.4				116.067	5.9				116.067	26				116.067	17.9				116.067	27.9				116.067	18.3				116.067	35.8				116.067	25.8
							116.133	8.6				116.133	13.4				116.133	5.9				116.133	25.9				116.133	17.9				116.133	27.9				116.133	18.2				116.133	35.8				116.133	25.8
							116.2	8.6				116.2	13.4				116.2	5.9				116.2	25.9				116.2	17.9				116.2	27.9				116.2	18.2				116.2	35.8				116.2	25.8
							116.267	8.6				116.267	13.4				116.267	5.9				116.267	25.8				116.267	17.9				116.267	27.9				116.267	18.2				116.267	35.8				116.267	25.8
							116.333	8.6				116.333	13.4				116.333	5.9				116.333	25.7				116.333	17.9				116.333	27.8				116.333	18.2				116.333	35.8				116.333	25.8
							116.4	8.6				116.4	13.5				116.4	5.9				116.4	25.6				116.4	17.9				116.4	27.8				116.4	18.2				116.4	35.8				116.4	25.7
							116.467	8.6				116.467	13.4				116.467	5.9				116.467	25.5				116.467	17.9				116.467	27.8				116.467	18.2				116.467	35.7				116.467	25.7
							116.533	8.6				116.533	13.5				116.533	5.9				116.533	25.4				116.533	17.9				116.533	27.8				116.533	18.2				116.533	35.7				116.533	25.7
							116.6	8.6				116.6	13.4				116.6	5.9				116.6	25.4				116.6	17.9				116.6	27.8				116.6	18.2				116.6	35.7				116.6	25.7
							116.667	8.6				116.667	13.5				116.667	5.9				116.667	25.3				116.667	17.8				116.667	27.7				116.667	18.2				116.667	35.7				116.667	25.7
							116.733	8.6				116.733	13.5				116.733	5.9				116.733	25.2				116.733	17.8				116.733	27.7				116.733	18.2				116.733	35.7				116.733	25.7
							116.8	8.6				116.8	13.5				116.8	5.9				116.8	25.2				116.8	17.8				116.8	27.7				116.8	18.2				116.8	35.6				116.8	25.7
							116.867	8.6				116.867	13.5				116.867	5.9				116.867	25.1				116.867	17.8				116.867	27.7				116.867	18.2				116.867	35.5				116.867	25.7
							116.933	8.6				116.933	13.5				116.933	5.9				116.933	25.1				116.933	17.8				116.933	27.7				116.933	18.2				116.933	34.9				116.933	25.7
							117	8.6				117	13.5				117	5.9				117	25				117	17.8				117	27.7				117	18.2				117	34.1				117	25.6
							117.067	8.6				117.067	13.5				117.067	5.9				117.067	25				117.067	17.8				117.067	27.7				117.067	18.2				117.067	33.5				117.067	25.7
							117.133	8.5				117.133	13.5				117.133	5.9				117.133	25				117.133	17.8				117.133	27.7				117.133	18.2				117.133	33.1				117.133	25.6
							117.2	8.6				117.2	13.4				117.2	5.9				117.2	24.9				117.2	17.8				117.2	27.7				117.2	18.2				117.2	32.6				117.2	25.6
							117.267	8.5				117.267	13.4				117.267	5.9				117.267	24.9				117.267	17.8				117.267	27.8				117.267	18.2				117.267	32				117.267	25.6
							117.333	8.6				117.333	13.4				117.333	5.8				117.333	24.9				117.333	17.8				117.333	27.8				117.333	18.2				117.333	31				117.333	25.6
							117.4	8.6				117.4	13.4				117.4	5.9				117.4	24.9				117.4	17.8				117.4	27.9				117.4	18.1				117.4	30.3				117.4	25.6
							117.467	8.5				117.467	13.4				117.467	5.8				117.467	24.9				117.467	17.8				117.467	27.9				117.467	18.1				117.467	29.7				117.467	25.6
							117.533	8.6				117.533	13.4				117.533	5.8				117.533	24.9				117.533	17.8				117.533	28				117.533	18.1				117.533	29.5				117.533	25.6
							117.6	8.5				117.6	13.4				117.6	5.8				117.6	24.9				117.6	17.8				117.6	28.1				117.6	18.1				117.6	29.4				117.6	25.6
							117.667	8.6				117.667	13.4				117.667	5.8				117.667	24.9				117.667	17.8				117.667	28.2				117.667	18.1				117.667	29.4				117.667	25.6
							117.733	8.5				117.733	13.4				117.733	5.8				117.733	24.9				117.733	17.8				117.733	28.2				117.733	18.1				117.733	29.3				117.733	25.6
							117.8	8.5				117.8	13.4				117.8	5.8				117.8	24.9				117.8	17.8				117.8	28.3				117.8	18.1				117.8	28.9				117.8	25.6
							117.867	8.5				117.867	13.4				117.867	5.8				117.867	24.9				117.867	17.8				117.867	28.4				117.867	18.1				117.867	28.6				117.867	25.6
							117.933	8.5				117.933	13.4				117.933	5.8				117.933	24.9				117.933	17.8				117.933	28.5				117.933	18.1				117.933	28.3				117.933	25.6
							118	8.5				118	13.4				118	5.8				118	24.9				118	17.7				118	28.5				118	18.1				118	27.9				118	25.5
							118.067	8.5				118.067	13.4				118.067	5.8				118.067	24.9				118.067	17.7				118.067	28.6				118.067	18.1				118.067	27.5				118.067	25.6
							118.133	8.5				118.133	13.4				118.133	5.8				118.133	24.9				118.133	17.7				118.133	28.6				118.133	18.1				118.133	27.2				118.133	25.5
							118.2	8.5				118.2	13.4				118.2	5.8				118.2	24.9				118.2	17.7				118.2	28.7				118.2	18.1				118.2	27.2				118.2	25.5
							118.267	8.5				118.267	13.3				118.267	5.8				118.267	24.9				118.267	17.7				118.267	28.7				118.267	18.1				118.267	27.5				118.267	25.5
							118.333	8.5				118.333	13.3				118.333	5.8				118.333	24.9				118.333	17.7				118.333	28.7				118.333	18.1				118.333	27.9				118.333	25.5
							118.4	8.5				118.4	13.3				118.4	5.8				118.4	25				118.4	17.7				118.4	28.7				118.4	18				118.4	28.5				118.4	25.5
							118.467	8.5				118.467	13.3				118.467	5.8				118.467	25				118.467	17.7				118.467	28.7				118.467	18.1				118.467	29.3				118.467	25.5
							118.533	8.5				118.533	13.3				118.533	5.8				118.533	25				118.533	17.7				118.533	28.7				118.533	18.1				118.533	30.1				118.533	25.5
							118.6	8.5				118.6	13.3				118.6	5.8				118.6	25				118.6	17.7				118.6	28.7				118.6	18				118.6	31.1				118.6	25.5
							118.667	8.5				118.667	13.3				118.667	5.8				118.667	25				118.667	17.7				118.667	28.7				118.667	18.1				118.667	31.9				118.667	25.5
							118.733	8.5				118.733	13.3				118.733	5.8				118.733	25				118.733	17.7				118.733	28.7				118.733	18				118.733	32.7				118.733	25.5
							118.8	8.5				118.8	13.3				118.8	5.8				118.8	25				118.8	17.7				118.8	28.7				118.8	18				118.8	33.3				118.8	25.5
							118.867	8.5				118.867	13.3				118.867	5.8				118.867	25				118.867	17.7				118.867	28.7				118.867	18				118.867	33.7				118.867	25.4
							118.933	8.5				118.933	13.3				118.933	5.8				118.933	25				118.933	17.7				118.933	28.7				118.933	18				118.933	34.2				118.933	25.4
							119	8.5				119	13.3				119	5.8				119	25				119	17.7				119	28.7				119	18				119	34.5				119	25.4
							119.067	8.5				119.067	13.3				119.067	5.8				119.067	25				119.067	17.7				119.067	28.7				119.067	18				119.067	34.7				119.067	25.4
							119.133	8.5				119.133	13.3				119.133	5.8				119.133	25				119.133	17.7				119.133	28.7				119.133	18				119.133	34.9				119.133	25.4
							119.2	8.5				119.2	13.3				119.2	5.8				119.2	25				119.2	17.7				119.2	28.7				119.2	18				119.2	35				119.2	25.4
							119.267	8.5				119.267	13.3				119.267	5.8				119.267	25				119.267	17.7				119.267	28.7				119.267	18				119.267	35.1				119.267	25.4
							119.333	8.5				119.333	13.3				119.333	5.8				119.333	25				119.333	17.7				119.333	28.8				119.333	18				119.333	35.2				119.333	25.4
							119.4	8.5				119.4	13.3				119.4	5.8				119.4	25.1				119.4	17.7				119.4	28.8				119.4	18				119.4	35.2				119.4	25.4
							119.467	8.5				119.467	13.3				119.467	5.8				119.467	25.1				119.467	17.7				119.467	28.8				119.467	18				119.467	35.2				119.467	25.4
							119.533	8.5				119.533	13.3				119.533	5.8				119.533	25.1				119.533	17.7				119.533	28.8				119.533	18				119.533	35.2				119.533	25.4
							119.6	8.5				119.6	13.3				119.6	5.8				119.6	25.1				119.6	17.7				119.6	28.9				119.6	18				119.6	35.2				119.6	25.4
							119.667	8.5				119.667	13.3				119.667	5.8				119.667	25.1				119.667	17.7				119.667	28.9				119.667	18				119.667	35.2				119.667	25.4
							119.733	8.5				119.733	13.3				119.733	5.8				119.733	25.1				119.733	17.6				119.733	29				119.733	18				119.733	35.2				119.733	25.4
							119.8	8.5				119.8	13.3				119.8	5.8				119.8	25.1				119.8	17.6				119.8	29.1				119.8	18				119.8	35.3				119.8	25.4
							119.867	8.5				119.867	13.4				119.867	5.8				119.867	25.1				119.867	17.7				119.867	29				119.867	18				119.867	35.3				119.867	25.4
							119.933	8.5				119.933	13.4				119.933	5.8				119.933	25.1				119.933	17.6				119.933	28.9				119.933	18				119.933	35.3				119.933	25.3
							120	8.5				120	13.4				120	5.8				120	25.1				120	17.6				120	28.7				120	18				120	35.3				120	25.4
							120.067	8.5				120.067	13.4				120.067	5.8				120.067	25.1				120.067	17.6				120.067	28.5				120.067	18				120.067	35.2				120.067	25.3
							120.133	8.4				120.133	13.4				120.133	5.8				120.133	25.1				120.133	17.6				120.133	28.3				120.133	18				120.133	35.2				120.133	25.3
							120.2	8.5				120.2	13.4				120.2	5.8				120.2	25.1				120.2	17.6				120.2	28				120.2	18				120.2	35.2				120.2	25.3
							120.267	8.5				120.267	13.4				120.267	5.8				120.267	25.1				120.267	17.6				120.267	27.8				120.267	17.9				120.267	35.2				120.267	25.3
							120.333	8.4				120.333	13.5				120.333	5.8				120.333	25.1				120.333	17.6				120.333	27.5				120.333	17.9				120.333	35.2				120.333	25.3
							120.4	8.4				120.4	13.5				120.4	5.8				120.4	25.2				120.4	17.6				120.4	27.3				120.4	17.9				120.4	35.2				120.4	25.3
							120.467	8.4				120.467	13.5				120.467	5.8				120.467	25.1				120.467	17.6				120.467	27				120.467	17.9				120.467	35.2				120.467	25.3
							120.533	8.4				120.533	13.5				120.533	5.8				120.533	25.2				120.533	17.6				120.533	26.9				120.533	17.9				120.533	35.2				120.533	25.3
							120.6	8.4				120.6	13.6				120.6	5.8				120.6	25.2				120.6	17.6				120.6	26.7				120.6	17.9				120.6	35.2				120.6	25.3
							120.667	8.4				120.667	13.6				120.667	5.8				120.667	25.2				120.667	17.6				120.667	26.6				120.667	17.9				120.667	35.1				120.667	25.3
							120.733	8.4				120.733	13.6				120.733	5.8				120.733	25.2				120.733	17.6				120.733	26.5				120.733	17.9				120.733	35.1				120.733	25.3
							120.8	8.4				120.8	13.6				120.8	5.8				120.8	25.2				120.8	17.6				120.8	26.4				120.8	17.9				120.8	35.1				120.8	25.2
							120.867	8.4				120.867	13.7				120.867	5.8				120.867	25.2				120.867	17.6				120.867	26.3				120.867	17.9				120.867	35.1				120.867	25.2
							120.933	8.4				120.933	13.7				120.933	5.8				120.933	25.2				120.933	17.6				120.933	26.3				120.933	17.9				120.933	35				120.933	25.2
							121	8.4				121	13.7				121	5.8				121	25.2				121	17.6				121	26.2				121	17.9				121	35				121	25.2
							121.067	8.4				121.067	13.8				121.067	5.8				121.067	25.3				121.067	17.6				121.067	26.2				121.067	17.9				121.067	35				121.067	25.2
							121.133	8.4				121.133	13.8				121.133	5.8				121.133	25.3				121.133	17.6				121.133	26.3				121.133	17.9				121.133	35				121.133	25.2
							121.2	8.4				121.2	13.8				121.2	5.8				121.2	25.4				121.2	17.6				121.2	26.3				121.2	17.9				121.2	35				121.2	25.2
							121.267	8.4				121.267	13.8				121.267	5.8				121.267	25.4				121.267	17.6				121.267	26.3				121.267	17.9				121.267	35				121.267	25.2
							121.333	8.4				121.333	13.9				121.333	5.8				121.333	25.4				121.333	17.6				121.333	26.4				121.333	17.9				121.333	35				121.333	25.2
							121.4	8.4				121.4	13.9				121.4	5.7				121.4	25.5				121.4	17.6				121.4	26.4				121.4	17.9				121.4	35				121.4	25.2
							121.467	8.4				121.467	13.9				121.467	5.8				121.467	25.5				121.467	17.6				121.467	26.5				121.467	17.9				121.467	34.8				121.467	25.2
							121.533	8.4				121.533	13.9				121.533	5.7				121.533	25.6				121.533	17.6				121.533	26.6				121.533	17.9				121.533	34.5				121.533	25.2
							121.6	8.4				121.6	14				121.6	5.8				121.6	25.6				121.6	17.6				121.6	26.7				121.6	17.8				121.6	34.2				121.6	25.2
							121.667	8.4				121.667	14				121.667	5.8				121.667	25.7				121.667	17.6				121.667	26.8				121.667	17.8				121.667	34.1				121.667	25.2
							121.733	8.4				121.733	14				121.733	5.8				121.733	25.7				121.733	17.6				121.733	26.9				121.733	17.8				121.733	34				121.733	25.1
							121.8	8.4				121.8	14				121.8	5.7				121.8	25.7				121.8	17.5				121.8	27.1				121.8	17.8				121.8	34				121.8	25.2
							121.867	8.4				121.867	14.1				121.867	5.8				121.867	25.8				121.867	17.6				121.867	27.2				121.867	17.8				121.867	33.9				121.867	25.1
							121.933	8.4				121.933	14.1				121.933	5.7				121.933	25.8				121.933	17.5				121.933	27.3				121.933	17.8				121.933	33.6				121.933	25.2
							122	8.4				122	14.1				122	5.7				122	25.8				122	17.5				122	27.4				122	17.8				122	33.4				122	25.2
							122.067	8.4				122.067	14.1				122.067	5.7				122.067	25.9				122.067	17.5				122.067	27.6				122.067	17.8				122.067	33.1				122.067	25.1
							122.133	8.4				122.133	14.2				122.133	5.7				122.133	25.8				122.133	17.5				122.133	27.7				122.133	17.8				122.133	32.8				122.133	25.1
							122.2	8.4				122.2	14.2				122.2	5.7				122.2	25.9				122.2	17.5				122.2	27.8				122.2	17.8				122.2	32.5				122.2	25.1
							122.267	8.4				122.267	14.2				122.267	5.8				122.267	25.9				122.267	17.5				122.267	28				122.267	17.8				122.267	32.2				122.267	25.1
							122.333	8.4				122.333	14.2				122.333	5.7				122.333	25.9				122.333	17.5				122.333	28.1				122.333	17.8				122.333	31.8				122.333	25.1
							122.4	8.4				122.4	14.3				122.4	5.7				122.4	25.9				122.4	17.5				122.4	28.2				122.4	17.8				122.4	31.4				122.4	25.1
							122.467	8.4				122.467	14.3				122.467	5.7				122.467	25.9				122.467	17.5				122.467	28.3				122.467	17.8				122.467	31				122.467	25.1
							122.533	8.4				122.533	14.3				122.533	5.7				122.533	25.8				122.533	17.5				122.533	28.4				122.533	17.8				122.533	30.7				122.533	25.1
							122.6	8.4				122.6	14.3				122.6	5.7				122.6	25.8				122.6	17.5				122.6	28.6				122.6	17.8				122.6	30.3				122.6	25.1
							122.667	8.4				122.667	14.4				122.667	5.7				122.667	25.8				122.667	17.5				122.667	28.7				122.667	17.8				122.667	30.1				122.667	25.1
							122.733	8.4				122.733	14.4				122.733	5.7				122.733	25.8				122.733	17.5				122.733	28.7				122.733	17.8				122.733	29.8				122.733	25.1
							122.8	8.4				122.8	14.4				122.8	5.7				122.8	25.7				122.8	17.5				122.8	28.8				122.8	17.8				122.8	29.6				122.8	25.1
							122.867	8.4				122.867	14.4				122.867	5.7				122.867	25.7				122.867	17.5				122.867	28.9				122.867	17.8				122.867	29.3				122.867	25.1
							122.933	8.4				122.933	14.4				122.933	5.7				122.933	25.6				122.933	17.5				122.933	29				122.933	17.7				122.933	29.1				122.933	25
							123	8.4				123	14.5				123	5.7				123	25.6				123	17.5				123	29.1				123	17.7				123	28.9				123	25.1
							123.067	8.4				123.067	14.5				123.067	5.7				123.067	25.5				123.067	17.5				123.067	29.2				123.067	17.7				123.067	28.8				123.067	25
							123.133	8.4				123.133	14.5				123.133	5.7				123.133	25.5				123.133	17.4				123.133	29.2				123.133	17.7				123.133	28.8				123.133	25
							123.2	8.3				123.2	14.5				123.2	5.7				123.2	25.4				123.2	17.5				123.2	29.3				123.2	17.7				123.2	29				123.2	25
							123.267	8.4				123.267	14.5				123.267	5.7				123.267	25.3				123.267	17.5				123.267	29.3				123.267	17.7				123.267	29.4				123.267	25
							123.333	8.4				123.333	14.6				123.333	5.7				123.333	25.3				123.333	17.4				123.333	29.4				123.333	17.7				123.333	29.8				123.333	25
							123.4	8.3				123.4	14.6				123.4	5.7				123.4	25.2				123.4	17.5				123.4	29.4				123.4	17.7				123.4	30.2				123.4	25
							123.467	8.3				123.467	14.6				123.467	5.7				123.467	25.1				123.467	17.5				123.467	29.5				123.467	17.7				123.467	30.5				123.467	25
							123.533	8.4				123.533	14.6				123.533	5.7				123.533	25				123.533	17.4				123.533	29.5				123.533	17.7				123.533	30.5				123.533	25
							123.6	8.3				123.6	14.7				123.6	5.7				123.6	24.9				123.6	17.4				123.6	29.5				123.6	17.7				123.6	30.1				123.6	25
							123.667	8.4				123.667	14.7				123.667	5.7				123.667	24.8				123.667	17.5				123.667	29.5				123.667	17.7				123.667	29.5				123.667	25
							123.733	8.3				123.733	14.7				123.733	5.7				123.733	24.7				123.733	17.4				123.733	29.5				123.733	17.7				123.733	29.1				123.733	25
							123.8	8.3				123.8	14.8				123.8	5.7				123.8	24.7				123.8	17.4				123.8	29.6				123.8	17.7				123.8	29.1				123.8	25
							123.867	8.3				123.867	14.8				123.867	5.7				123.867	24.6				123.867	17.4				123.867	29.6				123.867	17.7				123.867	29.3				123.867	24.9
							123.933	8.3				123.933	14.8				123.933	5.7				123.933	24.5				123.933	17.4				123.933	29.6				123.933	17.7				123.933	29.6				123.933	24.9
							124	8.3				124	14.8				124	5.7				124	24.4				124	17.4				124	29.7				124	17.7				124	30				124	25
							124.067	8.3				124.067	14.8				124.067	5.7				124.067	24.4				124.067	17.4				124.067	29.7				124.067	17.7				124.067	30.3				124.067	25
							124.133	8.3				124.133	14.8				124.133	5.7				124.133	24.3				124.133	17.4				124.133	29.7				124.133	17.7				124.133	30.5				124.133	24.9
							124.2	8.3				124.2	14.9				124.2	5.7				124.2	24.3				124.2	17.4				124.2	29.7				124.2	17.7				124.2	30.7				124.2	25
							124.267	8.3				124.267	14.9				124.267	5.7				124.267	24.2				124.267	17.4				124.267	29.7				124.267	17.7				124.267	30.8				124.267	24.9
							124.333	8.3				124.333	14.9				124.333	5.7				124.333	24.2				124.333	17.4				124.333	29.7				124.333	17.6				124.333	30.9				124.333	24.9
							124.4	8.3				124.4	14.9				124.4	5.7				124.4	24.1				124.4	17.4				124.4	29.6				124.4	17.6				124.4	30.9				124.4	24.9
							124.467	8.3				124.467	14.9				124.467	5.7				124.467	24.1				124.467	17.4				124.467	29.6				124.467	17.6				124.467	31				124.467	24.9
							124.533	8.3				124.533	15				124.533	5.7				124.533	24.1				124.533	17.4				124.533	29.5				124.533	17.6				124.533	31.2				124.533	24.9
							124.6	8.3				124.6	15				124.6	5.7				124.6	24				124.6	17.4				124.6	29.4				124.6	17.6				124.6	31.4				124.6	24.9
							124.667	8.3				124.667	15				124.667	5.7				124.667	24				124.667	17.4				124.667	29.4				124.667	17.6				124.667	31.5				124.667	24.9
							124.733	8.3				124.733	15				124.733	5.7				124.733	24				124.733	17.4				124.733	29.2				124.733	17.6				124.733	31.7				124.733	24.9
							124.8	8.3				124.8	15				124.8	5.7				124.8	23.9				124.8	17.4				124.8	29.1				124.8	17.6				124.8	31.9				124.8	24.9
							124.867	8.3				124.867	15.1				124.867	5.7				124.867	23.9				124.867	17.4				124.867	28.9				124.867	17.6				124.867	32				124.867	24.9
							124.933	8.3				124.933	15.1				124.933	5.7				124.933	23.9				124.933	17.4				124.933	28.7				124.933	17.6				124.933	32.1				124.933	24.9
							125	8.3				125	15.1				125	5.7				125	23.9				125	17.4				125	28.5				125	17.6				125	32.2				125	24.9
							125.067	8.3				125.067	15.1				125.067	5.7				125.067	23.9				125.067	17.4				125.067	28.2				125.067	17.6				125.067	32.3				125.067	24.9
							125.133	8.3				125.133	15.1				125.133	5.7				125.133	23.9				125.133	17.4				125.133	27.9				125.133	17.6				125.133	32.4				125.133	24.8
							125.2	8.3				125.2	15.1				125.2	5.7				125.2	23.9				125.2	17.4				125.2	27.6				125.2	17.6				125.2	32.6				125.2	24.8
							125.267	8.3				125.267	15.1				125.267	5.7				125.267	23.9				125.267	17.3				125.267	27.3				125.267	17.6				125.267	32.8				125.267	24.8
							125.333	8.3				125.333	15.2				125.333	5.7				125.333	24				125.333	17.3				125.333	27				125.333	17.6				125.333	33				125.333	24.8
							125.4	8.3				125.4	15.2				125.4	5.7				125.4	24				125.4	17.3				125.4	26.8				125.4	17.5				125.4	33.1				125.4	24.8
							125.467	8.3				125.467	15.2				125.467	5.7				125.467	24				125.467	17.3				125.467	26.5				125.467	17.5				125.467	33.3				125.467	24.8
							125.533	8.3				125.533	15.2				125.533	5.7				125.533	24.1				125.533	17.3				125.533	26.2				125.533	17.6				125.533	33.5				125.533	24.8
							125.6	8.3				125.6	15.2				125.6	5.7				125.6	24.1				125.6	17.3				125.6	25.9				125.6	17.5				125.6	33.6				125.6	24.8
							125.667	8.3				125.667	15.2				125.667	5.7				125.667	24.2				125.667	17.3				125.667	25.6				125.667	17.5				125.667	33.7				125.667	24.8
							125.733	8.3				125.733	15.2				125.733	5.7				125.733	24.3				125.733	17.3				125.733	25.2				125.733	17.5				125.733	33.8				125.733	24.8
							125.8	8.3				125.8	15.3				125.8	5.7				125.8	24.3				125.8	17.3				125.8	25				125.8	17.5				125.8	33.8				125.8	24.8
							125.867	8.3				125.867	15.3				125.867	5.7				125.867	24.5				125.867	17.3				125.867	24.6				125.867	17.5				125.867	33.3				125.867	24.7
							125.933	8.3				125.933	15.3				125.933	5.7				125.933	24.6				125.933	17.3				125.933	24.3				125.933	17.5				125.933	32.5				125.933	24.7
							126	8.3				126	15.3				126	5.7				126	24.7				126	17.3				126	24.1				126	17.5				126	31.9				126	24.7
							126.067	8.3				126.067	15.3				126.067	5.7				126.067	24.8				126.067	17.3				126.067	24.1				126.067	17.5				126.067	31.6				126.067	24.7
							126.133	8.3				126.133	15.4				126.133	5.7				126.133	24.9				126.133	17.3				126.133	24.2				126.133	17.5				126.133	31.6				126.133	24.7
							126.2	8.3				126.2	15.4				126.2	5.7				126.2	25				126.2	17.3				126.2	24.5				126.2	17.5				126.2	31.8				126.2	24.7
							126.267	8.3				126.267	15.4				126.267	5.7				126.267	25.1				126.267	17.3				126.267	24.8				126.267	17.5				126.267	32				126.267	24.7
							126.333	8.3				126.333	15.4				126.333	5.7				126.333	25.2				126.333	17.3				126.333	24.9				126.333	17.5				126.333	32.1				126.333	24.7
							126.4	8.3				126.4	15.5				126.4	5.7				126.4	25.2				126.4	17.3				126.4	24.9				126.4	17.5				126.4	32.1				126.4	24.7
							126.467	8.3				126.467	15.5				126.467	5.7				126.467	25.3				126.467	17.3				126.467	24.8				126.467	17.5				126.467	32				126.467	24.7
							126.533	8.3				126.533	15.5				126.533	5.6				126.533	25.3				126.533	17.3				126.533	24.8				126.533	17.5				126.533	32				126.533	24.7
							126.6	8.3				126.6	15.5				126.6	5.6				126.6	25.4				126.6	17.3				126.6	24.8				126.6	17.5				126.6	31.9				126.6	24.7
							126.667	8.3				126.667	15.6				126.667	5.7				126.667	25.4				126.667	17.3				126.667	24.8				126.667	17.5				126.667	31.9				126.667	24.7
							126.733	8.3				126.733	15.6				126.733	5.7				126.733	25.4				126.733	17.3				126.733	24.9				126.733	17.5				126.733	32				126.733	24.7
							126.8	8.3				126.8	15.6				126.8	5.6				126.8	25.5				126.8	17.3				126.8	24.9				126.8	17.4				126.8	32				126.8	24.7
							126.867	8.3				126.867	15.6				126.867	5.6				126.867	25.5				126.867	17.3				126.867	24.9				126.867	17.4				126.867	32.1				126.867	24.7
							126.933	8.3				126.933	15.6				126.933	5.6				126.933	25.5				126.933	17.3				126.933	25				126.933	17.4				126.933	32				126.933	24.7
							127	8.3				127	15.7				127	5.6				127	25.5				127	17.2				127	25				127	17.4				127	31.7				127	24.7
							127.067	8.3				127.067	15.7				127.067	5.6				127.067	25.5				127.067	17.2				127.067	25.2				127.067	17.4				127.067	31.1				127.067	24.7
							127.133	8.3				127.133	15.7				127.133	5.6				127.133	25.5				127.133	17.2				127.133	25.4				127.133	17.4				127.133	30.3				127.133	24.6
							127.2	8.3				127.2	15.7				127.2	5.7				127.2	25.5				127.2	17.2				127.2	25.5				127.2	17.4				127.2	29.2				127.2	24.6
							127.267	8.2				127.267	15.8				127.267	5.6				127.267	25.5				127.267	17.2				127.267	25.7				127.267	17.4				127.267	28.3				127.267	24.6
							127.333	8.2				127.333	15.8				127.333	5.6				127.333	25.5				127.333	17.2				127.333	25.9				127.333	17.4				127.333	27.5				127.333	24.6
							127.4	8.2				127.4	15.8				127.4	5.6				127.4	25.6				127.4	17.2				127.4	26.1				127.4	17.4				127.4	27				127.4	24.6
							127.467	8.2				127.467	15.8				127.467	5.6				127.467	25.5				127.467	17.2				127.467	26.2				127.467	17.4				127.467	27				127.467	24.6
							127.533	8.2				127.533	15.9				127.533	5.6				127.533	25.6				127.533	17.2				127.533	26.4				127.533	17.4				127.533	27.1				127.533	24.6
							127.6	8.2				127.6	15.9				127.6	5.6				127.6	25.6				127.6	17.2				127.6	26.6				127.6	17.4				127.6	27.4				127.6	24.6
							127.667	8.2				127.667	15.9				127.667	5.6				127.667	25.6				127.667	17.2				127.667	26.8				127.667	17.4				127.667	27.4				127.667	24.6
							127.733	8.3				127.733	16				127.733	5.6				127.733	25.6				127.733	17.2				127.733	27				127.733	17.4				127.733	27.4				127.733	24.6
							127.8	8.2				127.8	16				127.8	5.6				127.8	25.6				127.8	17.2				127.8	27.2				127.8	17.4				127.8	27.4				127.8	24.6
							127.867	8.3				127.867	16				127.867	5.6				127.867	25.6				127.867	17.2				127.867	27.5				127.867	17.4				127.867	27.5				127.867	24.6
							127.933	8.2				127.933	16				127.933	5.6				127.933	25.6				127.933	17.2				127.933	27.8				127.933	17.4				127.933	27.7				127.933	24.6
							128	8.2				128	16.1				128	5.6				128	25.6				128	17.2				128	27.9				128	17.4				128	28				128	24.6
							128.067	8.2				128.067	16.1				128.067	5.6				128.067	25.7				128.067	17.2				128.067	28				128.067	17.4				128.067	28.7				128.067	24.5
							128.133	8.2				128.133	16.1				128.133	5.6				128.133	25.7				128.133	17.2				128.133	27.9				128.133	17.4				128.133	29.3				128.133	24.6
							128.2	8.2				128.2	16.1				128.2	5.6				128.2	25.7				128.2	17.2				128.2	27.6				128.2	17.4				128.2	29.9				128.2	24.5
							128.267	8.2				128.267	16.2				128.267	5.6				128.267	25.7				128.267	17.2				128.267	27.4				128.267	17.4				128.267	30.2				128.267	24.6
							128.333	8.2				128.333	16.2				128.333	5.6				128.333	25.7				128.333	17.2				128.333	27.1				128.333	17.4				128.333	30.5				128.333	24.5
							128.4	8.2				128.4	16.2				128.4	5.6				128.4	25.7				128.4	17.2				128.4	27				128.4	17.4				128.4	30.6				128.4	24.5
							128.467	8.2				128.467	16.3				128.467	5.6				128.467	25.7				128.467	17.2				128.467	26.9				128.467	17.4				128.467	30.6				128.467	24.5
							128.533	8.2				128.533	16.3				128.533	5.6				128.533	25.7				128.533	17.2				128.533	26.9				128.533	17.4				128.533	30.5				128.533	24.5
							128.6	8.2				128.6	16.3				128.6	5.6				128.6	25.7				128.6	17.2				128.6	26.8				128.6	17.4				128.6	30.2				128.6	24.5
							128.667	8.2				128.667	16.3				128.667	5.6				128.667	25.7				128.667	17.1				128.667	26.8				128.667	17.4				128.667	29.8				128.667	24.5
							128.733	8.2				128.733	16.4				128.733	5.6				128.733	25.8				128.733	17.1				128.733	26.7				128.733	17.4				128.733	29.4				128.733	24.5
							128.8	8.2				128.8	16.4				128.8	5.6				128.8	25.8				128.8	17.2				128.8	26.6				128.8	17.4				128.8	29.2				128.8	24.5
							128.867	8.2				128.867	16.4				128.867	5.6				128.867	25.8				128.867	17.1				128.867	26.5				128.867	17.3				128.867	29.4				128.867	24.5
							128.933	8.2				128.933	16.4				128.933	5.6				128.933	25.8				128.933	17.1				128.933	26.4				128.933	17.4				128.933	30.1				128.933	24.5
							129	8.2				129	16.4				129	5.6				129	25.8				129	17.1				129	26.2				129	17.3				129	31				129	24.5
							129.067	8.2				129.067	16.5				129.067	5.6				129.067	25.8				129.067	17.2				129.067	26.1				129.067	17.3				129.067	32.1				129.067	24.5
							129.133	8.2				129.133	16.5				129.133	5.6				129.133	25.8				129.133	17.1				129.133	26				129.133	17.3				129.133	32.7				129.133	24.5
							129.2	8.2				129.2	16.5				129.2	5.6				129.2	25.8				129.2	17.1				129.2	25.9				129.2	17.3				129.2	30.9				129.2	24.4
							129.267	8.2				129.267	16.6				129.267	5.6				129.267	25.8				129.267	17.1				129.267	25.8				129.267	17.3				129.267	29.8				129.267	24.4
							129.333	8.2				129.333	16.6				129.333	5.6				129.333	25.8				129.333	17.1				129.333	25.8				129.333	17.3				129.333	29.7				129.333	24.4
							129.4	8.2				129.4	16.6				129.4	5.6				129.4	25.7				129.4	17.1				129.4	25.7				129.4	17.3				129.4	29.9				129.4	24.4
							129.467	8.2				129.467	16.6				129.467	5.6				129.467	25.7				129.467	17.1				129.467	25.7				129.467	17.3				129.467	30.3				129.467	24.4
							129.533	8.2				129.533	16.6				129.533	5.6				129.533	25.7				129.533	17.1				129.533	25.7				129.533	17.3				129.533	30.6				129.533	24.4
							129.6	8.2				129.6	16.6				129.6	5.6				129.6	25.7				129.6	17.1				129.6	25.6				129.6	17.3				129.6	30.5				129.6	24.4
							129.667	8.2				129.667	16.7				129.667	5.6				129.667	25.6				129.667	17.1				129.667	25.7				129.667	17.3				129.667	30.1				129.667	24.4
							129.733	8.2				129.733	16.7				129.733	5.6				129.733	25.6				129.733	17.1				129.733	25.7				129.733	17.3				129.733	29.7				129.733	24.4
							129.8	8.2				129.8	16.7				129.8	5.6				129.8	25.6				129.8	17.1				129.8	25.7				129.8	17.3				129.8	29.5				129.8	24.4
							129.867	8.2				129.867	16.7				129.867	5.6				129.867	25.5				129.867	17.1				129.867	25.7				129.867	17.3				129.867	29.5				129.867	24.4
							129.933	8.2				129.933	16.7				129.933	5.6				129.933	25.5				129.933	17.1				129.933	25.8				129.933	17.3				129.933	29.8				129.933	24.4
							130	8.2				130	16.7				130	5.6				130	25.5				130	17.1				130	25.8				130	17.3				130	30.2				130	24.4
							130.067	8.2				130.067	16.7				130.067	5.6				130.067	25.4				130.067	17.1				130.067	25.8				130.067	17.3				130.067	30.3				130.067	24.4
							130.133	8.2				130.133	16.7				130.133	5.6				130.133	25.4				130.133	17.1				130.133	25.8				130.133	17.3				130.133	29.9				130.133	24.3
							130.2	8.2				130.2	16.8				130.2	5.6				130.2	25.4				130.2	17.1				130.2	25.8				130.2	17.3				130.2	29.3				130.2	24.3
							130.267	8.2				130.267	16.7				130.267	5.6				130.267	25.4				130.267	17				130.267	25.8				130.267	17.3				130.267	28.7				130.267	24.3
							130.333	8.2				130.333	16.8				130.333	5.6				130.333	25.4				130.333	17				130.333	25.7				130.333	17.3				130.333	28.4				130.333	24.3
							130.4	8.2				130.4	16.8				130.4	5.6				130.4	25.4				130.4	17.1				130.4	25.6				130.4	17.3				130.4	28.4				130.4	24.3
							130.467	8.2				130.467	16.8				130.467	5.6				130.467	25.4				130.467	17				130.467	25.6				130.467	17.3				130.467	28.6				130.467	24.3
							130.533	8.2				130.533	16.8				130.533	5.6				130.533	25.4				130.533	17.1				130.533	25.5				130.533	17.2				130.533	28.7				130.533	24.3
							130.6	8.2				130.6	16.8				130.6	5.6				130.6	25.4				130.6	17.1				130.6	25.4				130.6	17.2				130.6	28.7				130.6	24.3
							130.667	8.1				130.667	16.8				130.667	5.6				130.667	25.4				130.667	17				130.667	25.3				130.667	17.2				130.667	28.9				130.667	24.3
							130.733	8.1				130.733	16.8				130.733	5.6				130.733	25.4				130.733	17				130.733	25.3				130.733	17.2				130.733	29.3				130.733	24.3
							130.8	8.2				130.8	16.8				130.8	5.6				130.8	25.4				130.8	17				130.8	25.2				130.8	17.2				130.8	29.8				130.8	24.3
							130.867	8.2				130.867	16.8				130.867	5.6				130.867	25.4				130.867	17				130.867	25.2				130.867	17.2				130.867	30.4				130.867	24.3
							130.933	8.2				130.933	16.8				130.933	5.6				130.933	25.4				130.933	17				130.933	25.1				130.933	17.2				130.933	31				130.933	24.3
							131	8.2				131	16.8				131	5.6				131	25.4				131	17				131	25.1				131	17.2				131	31.6				131	24.3
							131.067	8.2				131.067	16.8				131.067	5.6				131.067	25.4				131.067	17				131.067	25.1				131.067	17.2				131.067	32.3				131.067	24.3
							131.133	8.2				131.133	16.8				131.133	5.6				131.133	25.4				131.133	17				131.133	25.1				131.133	17.2				131.133	32.7				131.133	24.3
							131.2	8.2				131.2	16.8				131.2	5.6				131.2	25.4				131.2	17				131.2	25				131.2	17.2				131.2	33.1				131.2	24.3
							131.267	8.2				131.267	16.8				131.267	5.6				131.267	25.5				131.267	17				131.267	25				131.267	17.2				131.267	33.3				131.267	24.3
							131.333	8.2				131.333	16.7				131.333	5.6				131.333	25.5				131.333	17				131.333	25				131.333	17.2				131.333	33.5				131.333	24.2
							131.4	8.2				131.4	16.7				131.4	5.5				131.4	25.5				131.4	17				131.4	25				131.4	17.2				131.4	33.6				131.4	24.2
							131.467	8.1				131.467	16.7				131.467	5.6				131.467	25.5				131.467	17				131.467	24.9				131.467	17.2				131.467	33.7				131.467	24.2
							131.533	8.1				131.533	16.7				131.533	5.6				131.533	25.5				131.533	17				131.533	24.9				131.533	17.2				131.533	33.8				131.533	24.2
							131.6	8.1				131.6	16.7				131.6	5.6				131.6	25.5				131.6	17				131.6	24.9				131.6	17.2				131.6	33.8				131.6	24.2
							131.667	8.2				131.667	16.7				131.667	5.6				131.667	25.5				131.667	17				131.667	24.8				131.667	17.2				131.667	33.9				131.667	24.2
							131.733	8.1				131.733	16.7				131.733	5.6				131.733	25.5				131.733	17				131.733	24.8				131.733	17.2				131.733	33.9				131.733	24.2
							131.8	8.2				131.8	16.7				131.8	5.6				131.8	25.5				131.8	17				131.8	24.8				131.8	17.2				131.8	33.9				131.8	24.2
							131.867	8.1				131.867	16.7				131.867	5.5				131.867	25.5				131.867	17				131.867	24.7				131.867	17.1				131.867	34				131.867	24.2
							131.933	8.1				131.933	16.7				131.933	5.6				131.933	25.5				131.933	17				131.933	24.7				131.933	17.1				131.933	34				131.933	24.2
							132	8.1				132	16.7				132	5.6				132	25.5				132	17				132	24.7				132	17.2				132	34				132	24.2
							132.067	8.1				132.067	16.7				132.067	5.6				132.067	25.5				132.067	17				132.067	24.7				132.067	17.1				132.067	34				132.067	24.2
							132.133	8.2				132.133	16.7				132.133	5.6				132.133	25.5				132.133	17				132.133	24.7				132.133	17.1				132.133	34.1				132.133	24.2
							132.2	8.1				132.2	16.7				132.2	5.5				132.2	25.5				132.2	17				132.2	24.7				132.2	17.1				132.2	34.1				132.2	24.2
							132.267	8.1				132.267	16.7				132.267	5.5				132.267	25.5				132.267	17				132.267	24.7				132.267	17.1				132.267	34.1				132.267	24.2
							132.333	8.1				132.333	16.7				132.333	5.6				132.333	25.5				132.333	17				132.333	24.7				132.333	17.1				132.333	34.1				132.333	24.1
							132.4	8.1				132.4	16.7				132.4	5.5				132.4	25.5				132.4	17				132.4	24.7				132.4	17.1				132.4	34.1				132.4	24.1
							132.467	8.1				132.467	16.7				132.467	5.5				132.467	25.5				132.467	17				132.467	24.7				132.467	17.1				132.467	34.1				132.467	24.1
							132.533	8.1				132.533	16.7				132.533	5.5				132.533	25.5				132.533	16.9				132.533	24.8				132.533	17.1				132.533	34.1				132.533	24.1
							132.6	8.1				132.6	16.7				132.6	5.5				132.6	25.5				132.6	17				132.6	24.9				132.6	17.1				132.6	34.1				132.6	24.1
							132.667	8.1				132.667	16.7				132.667	5.6				132.667	25.5				132.667	16.9				132.667	24.9				132.667	17.1				132.667	34.1				132.667	24.1
							132.733	8.1				132.733	16.7				132.733	5.5				132.733	25.5				132.733	16.9				132.733	24.9				132.733	17.1				132.733	34.1				132.733	24.1
							132.8	8.1				132.8	16.7				132.8	5.5				132.8	25.4				132.8	16.9				132.8	25				132.8	17.1				132.8	34.1				132.8	24.1
							132.867	8.1				132.867	16.7				132.867	5.6				132.867	25.5				132.867	16.9				132.867	25.1				132.867	17.1				132.867	34.1				132.867	24.1
							132.933	8.1				132.933	16.7				132.933	5.5				132.933	25.5				132.933	16.9				132.933	25.1				132.933	17.1				132.933	34.1				132.933	24.1
							133	8.1				133	16.6				133	5.5				133	25.4				133	16.9				133	25.2				133	17.1				133	34.1				133	24.1
							133.067	8.1				133.067	16.6				133.067	5.5				133.067	25.4				133.067	16.9				133.067	25.3				133.067	17.1				133.067	34.1				133.067	24.1
							133.133	8.1				133.133	16.6				133.133	5.5				133.133	25.4				133.133	16.9				133.133	25.4				133.133	17.1				133.133	34.1				133.133	24.1
[truncated: 2,503 more rows]
[truncated: 9 more columns]

## Sheet: I(Ch) after 24H
Membrane currents in steady states
			Fig3
			¯					Io -	current at the initial moment during stirring of solutions
		Ch	Io	IA	IB			IA -	current in configuration A after 24H (after turning off mechanical stirring of solutions)
		[mol/l]	[ nA ]	[ nA ]	[ nA ]
								IB -	current in configuration B after 24H (after turning off mechanical stirring of solutions)
		5e-05	13	4	4
		0.0001	17.5	6.8	7.2
		0.00025	26	9.5	10.1
		0.0005	33	11	12.6
		0.001	36	8.8	13.4
		0.0025	38	6.8	11.3
		0.005	41	6	11
		0.0075	44	6.8	10
		0.01	47	7.6	10
		0.025	56.2	10.2	12.5
		0.05	64	11.6	14
		0.075	69.3	11.9	13.8

## Sheet: I(t)_FFT results _ 50-250min
The results of FFT analysis in interval				Fig4 ®			Frequency	Power				Frequency	Power				Frequency	Power				Frequency	Power				Frequency	Power				Frequency	Power
	Dt : from 50min to 250min						[ 1/min ]	[ nA2 ]				[ 1/min ]	[ nA2 ]				[ 1/min ]	[ nA2 ]				[ 1/min ]	[ nA2 ]				[ 1/min ]	[ nA2 ]				[ 1/min ]	[ nA2 ]
					Ch/Cl = 100		0	242.579		Ch/Cl = 500		0	562.856		Ch/Cl = 1000		0	793.405		Ch/Cl = 2500		0	1015.97		Ch/Cl = 5000		0	1520.16		Ch/Cl = 7500		0	1463.34
	for	I(t)					0.005	0.03414				0.005	1.41064				0.005	9.97626				0.005	10.8221				0.005	20.59				0.005	19.0331
					Ch = 10-3 mol/l		0.01	0.9242		Ch = 5 × 10-3 mol/l		0.01	0.25042		Ch = 10-2 mol/l		0.01	4.64065		Ch = 2.5 × 10-2 mol/l		0.01	3.33454		Ch = 5 × 10-2 mol/l		0.01	5.34515		Ch = 7.5 × 10-2 mol/l		0.01	5.43179
							0.015	0.47554				0.015	0.51574				0.015	1.58145				0.015	1.13533				0.015	2.37311				0.015	2.45181
	Fig6a				Conf : B		0.01999	0.12269		Conf : B		0.01999	0.30803		Conf : B		0.01999	0.70607		Conf : B		0.01999	1.21518		Conf : B		0.01999	1.26374		Conf : B		0.01999	1.3858
	¯						0.02499	0.293				0.02499	0.03119				0.02499	0.72024				0.02499	0.54143				0.02499	0.90244				0.02499	0.88572
							0.02999	0.13155				0.02999	0.08862				0.02999	0.24175				0.02999	0.12165				0.02999	0.69143				0.02999	0.61062
Ch/Cl	Ch	PAV					0.03499	0.000919585				0.03499	0.28944				0.03499	0.37205				0.03499	0.23842				0.03499	0.51545				0.03499	0.44968
	[ mol/l ]	[ nA2 ]					0.03999	0.05942				0.03999	0.3748				0.03999	0.03323				0.03999	0.54432				0.03999	0.31173				0.03999	0.35771
100	0.001	0.00131					0.04499	0.04518				0.04499	0.06416				0.04499	0.00882				0.04499	0.72031				0.04499	0.25853				0.04499	0.28721
500	0.005	0.00654					0.04998	0.00796				0.04998	0.07391				0.04998	0.23672				0.04998	0.18957				0.04998	0.22735				0.04998	0.22847
1000	0.01	0.00974					0.05498	0.000498569				0.05498	0.05847				0.05498	0.04807				0.05498	0.11224				0.05498	0.18813				0.05498	0.18013
2500	0.025	0.03465					0.05998	0.00923				0.05998	0.10957				0.05998	0.22385				0.05998	0.02513				0.05998	0.09991				0.05998	0.14352
5000	0.05	0.01369					0.06498	0.02264				0.06498	0.08762				0.06498	0.00496				0.06498	0.13596				0.06498	0.10623				0.06498	0.1203
7500	0.075	0.01349					0.06998	0.01756				0.06998	0.0678				0.06998	0.02005				0.06998	0.13582				0.06998	0.09637				0.06998	0.10905
							0.07498	0.01424				0.07498	0.04875				0.07498	0.00303				0.07498	0.1516				0.07498	0.1229				0.07498	0.10086
							0.07997	0.0158				0.07997	0.04958				0.07997	0.0031				0.07997	0.05507				0.07997	0.06929				0.07997	0.09049
							0.08497	0.00433				0.08497	0.03338				0.08497	0.04356				0.08497	0.1498				0.08497	0.06222				0.08497	0.07457
							0.08997	0.00542				0.08997	0.00677				0.08997	0.05411				0.08997	0.20796				0.08997	0.04268				0.08997	0.06381
							0.09497	0.00872				0.09497	0.00483				0.09497	0.02601				0.09497	0.07361				0.09497	0.06089				0.09497	0.06071
							0.09997	0.00135				0.09997	0.01548				0.09997	0.0947				0.09997	0.17111				0.09997	0.06211				0.09997	0.05967
							0.10497	0.0011				0.10497	0.00507				0.10497	0.01878				0.10497	0.05092				0.10497	0.06065				0.10497	0.05517
							0.10996	0.00187				0.10996	0.00969				0.10996	0.02895				0.10996	0.16028				0.10996	0.03956				0.10996	0.04118
							0.11496	0.00774				0.11496	0.03515				0.11496	0.00162				0.11496	0.25029				0.11496	0.05278				0.11496	0.03259
							0.11996	0.000527437				0.11996	0.01975				0.11996	0.10894				0.11996	0.02248				0.11996	0.05056				0.11996	0.03011
							0.12496	0.00544				0.12496	0.02259				0.12496	0.01169				0.12496	0.10898				0.12496	0.02876				0.12496	0.03193
							0.12996	0.00307				0.12996	0.02805				0.12996	0.00346				0.12996	0.01227				0.12996	0.01826				0.12996	0.03002
							0.13496	0.00286				0.13496	0.01965				0.13496	0.09974				0.13496	0.00123				0.13496	0.04989				0.13496	0.03303
							0.13995	0.00376				0.13995	0.01214				0.13995	0.03136				0.13995	0.00414				0.13995	0.01335				0.13995	0.02791
							0.14495	0.00165				0.14495	0.02759				0.14495	0.02809				0.14495	0.11948				0.14495	0.02193				0.14495	0.02352
							0.14995	0.000768138				0.14995	0.00574				0.14995	0.03478				0.14995	0.000426238				0.14995	0.02526				0.14995	0.0236
							0.15495	0.000286733				0.15495	0.01625				0.15495	0.0013				0.15495	0.009				0.15495	0.03765				0.15495	0.02186
							0.15995	0.000681714				0.15995	0.00739				0.15995	0.01225				0.15995	0.03817				0.15995	0.03082				0.15995	0.01959
							0.16495	0.00226				0.16495	0.00179				0.16495	0.07919				0.16495	0.15272				0.16495	0.03538				0.16495	0.01582
							0.16994	0.0026				0.16994	0.01641				0.16994	0.00132				0.16994	0.11724				0.16994	0.03289				0.16994	0.01437
							0.17494	0.00142				0.17494	0.00118				0.17494	0.01115				0.17494	0.16149				0.17494	0.02287				0.17494	0.01264
							0.17994	0.00156				0.17994	0.00629				0.17994	0.01201				0.17994	0.06219				0.17994	0.01837				0.17994	0.01555
							0.18494	0.00133				0.18494	0.00785				0.18494	0.00478				0.18494	0.33605				0.18494	0.01212				0.18494	0.01687
							0.18994	0.000924674				0.18994	0.00931				0.18994	0.01392				0.18994	0.11552				0.18994	0.01219				0.18994	0.01656
							0.19494	0.00049642				0.19494	0.00715				0.19494	0.03112				0.19494	0.1358				0.19494	0.00954				0.19494	0.01385
							0.19993	0.000280738				0.19993	0.00981				0.19993	0.00321				0.19993	0.01598				0.19993	0.00534				0.19993	0.01304
							0.20493	0.000412441				0.20493	0.00572				0.20493	0.04499				0.20493	0.00584				0.20493	0.0072				0.20493	0.01392
							0.20993	0.000743595				0.20993	0.00817				0.20993	0.00541				0.20993	0.0531				0.20993	0.02117				0.20993	0.01277
							0.21493	0.00122				0.21493	0.00435				0.21493	0.00979				0.21493	0.13776				0.21493	0.04475				0.21493	0.01136
							0.21993	0.000891848				0.21993	0.0079				0.21993	0.03973				0.21993	0.1003				0.21993	0.01863				0.21993	0.00847
							0.22493	0.00117				0.22493	0.00611				0.22493	0.01456				0.22493	0.03485				0.22493	0.00578				0.22493	0.00644
							0.22992	0.00086275				0.22992	0.00289				0.22992	0.02091				0.22992	0.08263				0.22992	0.0093				0.22992	0.00664
							0.23492	0.000552537				0.23492	0.00281				0.23492	0.02488				0.23492	0.03519				0.23492	0.02223				0.23492	0.0082
							0.23992	0.000433472				0.23992	0.00154				0.23992	0.00274				0.23992	0.07849				0.23992	0.01581				0.23992	0.01035
							0.24492	0.000461422				0.24492	0.00148				0.24492	0.00421				0.24492	0.19845				0.24492	0.01194				0.24492	0.0101
							0.24992	0.000305813				0.24992	0.00778				0.24992	0.01914				0.24992	0.13912				0.24992	0.01302				0.24992	0.00894
							0.25492	0.000397049				0.25492	0.000780579				0.25492	0.00623				0.25492	0.05619				0.25492	0.00657				0.25492	0.00788
							0.25991	0.000534126				0.25991	0.00234				0.25991	0.03564				0.25991	0.02627				0.25991	0.00898				0.25991	0.00687
							0.26491	0.0007116				0.26491	0.00741				0.26491	0.000349506				0.26491	0.06488				0.26491	0.02227				0.26491	0.0065
							0.26991	0.000652071				0.26991	0.00396				0.26991	0.00627				0.26991	0.02215				0.26991	0.01051				0.26991	0.00536
							0.27491	0.00049646				0.27491	0.00586				0.27491	0.0054				0.27491	0.06952				0.27491	0.01174				0.27491	0.00665
							0.27991	0.000526646				0.27991	0.00195				0.27991	0.03532				0.27991	0.04465				0.27991	0.00461				0.27991	0.00287
							0.28491	0.000402876				0.28491	0.00378				0.28491	0.01854				0.28491	0.03636				0.28491	0.00327				0.28491	0.00377
							0.2899	0.000346715				0.2899	0.00281				0.2899	0.00992				0.2899	0.00372				0.2899	0.00433				0.2899	0.00766
							0.2949	0.000332078				0.2949	0.00486				0.2949	0.01067				0.2949	0.06838				0.2949	0.01701				0.2949	0.00842
							0.2999	0.000300718				0.2999	0.000946693				0.2999	0.01864				0.2999	0.01789				0.2999	0.00181				0.2999	0.00726
							0.3049	0.000262258				0.3049	0.003				0.3049	0.000191562				0.3049	0.02401				0.3049	0.00502				0.3049	0.00588
							0.3099	0.000317827				0.3099	0.00108				0.3099	0.00118				0.3099	0.00717				0.3099	0.00542				0.3099	0.00431
							0.3149	0.000427496				0.3149	0.000274105				0.3149	0.01389				0.3149	0.000647141				0.3149	0.0029				0.3149	0.00505
							0.31989	0.000492304				0.31989	0.000301734				0.31989	0.0025				0.31989	0.0258				0.31989	0.00437				0.31989	0.00448
							0.32489	0.0003457				0.32489	0.00225				0.32489	0.00863				0.32489	0.02922				0.32489	0.00396				0.32489	0.00397
							0.32989	0.000344408				0.32989	0.00196				0.32989	0.00635				0.32989	0.00329				0.32989	0.00485				0.32989	0.00378
							0.33489	0.000285395				0.33489	0.00187				0.33489	0.00329				0.33489	0.04113				0.33489	0.0015				0.33489	0.00279
							0.33989	0.000402876				0.33989	0.0015				0.33989	0.0029				0.33989	0.01174				0.33989	0.00134				0.33989	0.00337
							0.34489	0.00021031				0.34489	0.00298				0.34489	0.00494				0.34489	0.01979				0.34489	0.000510391				0.34489	0.00532
							0.34988	0.000185148				0.34988	0.00208				0.34988	0.00288				0.34988	0.0084				0.34988	0.0059				0.34988	0.00548
							0.35488	0.000272223				0.35488	0.00226				0.35488	0.00105				0.35488	0.01918				0.35488	0.00426				0.35488	0.0059
							0.35988	0.000335389				0.35988	0.00301				0.35988	0.00955				0.35988	0.02092				0.35988	0.00246				0.35988	0.00516
							0.36488	0.000317412				0.36488	0.00133				0.36488	0.00354				0.36488	0.01506				0.36488	0.0031				0.36488	0.004
							0.36988	0.000339009				0.36988	0.00276				0.36988	0.00528				0.36988	0.00698				0.36988	0.00363				0.36988	0.00348
							0.37488	0.000281877				0.37488	0.000695119				0.37488	0.01756				0.37488	0.00125				0.37488	0.00247				0.37488	0.00281
							0.37987	0.000270716				0.37987	0.000753592				0.37987	0.000943612				0.37987	0.00721				0.37987	1.7291e-06				0.37987	0.00304
							0.38487	0.000207002				0.38487	4.07762e-05				0.38487	0.00189				0.38487	0.00399				0.38487	0.00219				0.38487	0.00253
							0.38987	0.000176487				0.38987	0.000527668				0.38987	0.00725				0.38987	0.00951				0.38987	0.000891382				0.38987	0.00243
							0.39487	0.000196056				0.39487	0.000458756				0.39487	0.00106				0.39487	0.07081				0.39487	8.93314e-06				0.39487	0.00286
							0.39987	0.000209881				0.39987	0.00053896				0.39987	0.000206342				0.39987	0.00266				0.39987	0.00258				0.39987	0.00424
							0.40487	0.000197799				0.40487	0.000838426				0.40487	0.00459				0.40487	0.0265				0.40487	0.00191				0.40487	0.00523
							0.40986	0.000180519				0.40986	0.00158				0.40986	0.00258				0.40986	0.0322				0.40986	0.00392				0.40986	0.00419
							0.41486	0.000183385				0.41486	0.002				0.41486	0.000360251				0.41486	0.01109				0.41486	0.00289				0.41486	0.00353
							0.41986	0.000183741				0.41986	0.00238				0.41986	0.00212				0.41986	0.00332				0.41986	0.00165				0.41986	0.00255
							0.42486	0.000199239				0.42486	0.00274				0.42486	0.00618				0.42486	0.00098911				0.42486	0.00314				0.42486	0.0023
							0.42986	0.00020031				0.42986	0.00159				0.42986	0.00689				0.42986	0.05208				0.42986	0.000930615				0.42986	0.00233
							0.43486	0.000177859				0.43486	0.00184				0.43486	0.00146				0.43486	0.02903				0.43486	0.00161				0.43486	0.00246
							0.43985	0.000155272				0.43985	0.000840248				0.43985	0.000372146				0.43985	0.00239				0.43985	0.000212662				0.43985	0.0018
							0.44485	0.000130701				0.44485	0.00145				0.44485	0.000843066				0.44485	0.02118				0.44485	0.00279				0.44485	0.00211
							0.44985	0.000175765				0.44985	0.000902181				0.44985	0.00324				0.44985	0.02613				0.44985	0.00151				0.44985	0.00251
							0.45485	0.000114132				0.45485	0.000541408				0.45485	0.000601688				0.45485	0.00948				0.45485	0.00306				0.45485	0.00313
							0.45985	0.000166567				0.45985	0.000561713				0.45985	0.00102				0.45985	0.00899				0.45985	0.0067				0.45985	0.00338
							0.46485	0.00015476				0.46485	0.000331206				0.46485	0.00274				0.46485	0.00855				0.46485	0.00206				0.46485	0.00399
							0.46984	0.000123152				0.46984	0.00018725				0.46984	0.00738				0.46984	0.000314643				0.46984	0.00301				0.46984	0.00274
							0.47484	0.000159735				0.47484	0.000641505				0.47484	0.00197				0.47484	0.01724				0.47484	0.00462				0.47484	0.00204
							0.47984	0.000158921				0.47984	0.000527108				0.47984	0.000353336				0.47984	0.03532				0.47984	0.0019				0.47984	0.00156
							0.48484	0.000125487				0.48484	0.00113				0.48484	0.00191				0.48484	0.00516				0.48484	0.00421				0.48484	0.00171
							0.48984	0.000147588				0.48984	0.000886642				0.48984	0.00107				0.48984	0.00274				0.48984	0.00528				0.48984	0.00159
							0.49484	0.000100437				0.49484	0.000855546				0.49484	0.00246				0.49484	0.01195				0.49484	0.00544				0.49484	0.002
							0.49983	0.000147623				0.49983	0.00126				0.49983	0.00119				0.49983	0.00106				0.49983	0.00298				0.49983	0.00179
							0.50483	0.000116554				0.50483	0.000887869				0.50483	0.000579373				0.50483	0.0238				0.50483	0.00483				0.50483	0.00229
							0.50983	0.000120473				0.50983	0.00121				0.50983	0.00285				0.50983	0.00361				0.50983	8.00341e-05				0.50983	0.00266
							0.51483	0.000132792				0.51483	0.00113				0.51483	0.00418				0.51483	0.01439				0.51483	0.00183				0.51483	0.00301
							0.51983	0.000152583				0.51983	0.00143				0.51983	0.000530646				0.51983	0.00176				0.51983	0.0023				0.51983	0.00205
							0.52483	0.000185979				0.52483	0.000673424				0.52483	0.000201795				0.52483	0.03265				0.52483	0.000137533				0.52483	0.0017
							0.52982	0.000103658				0.52982	0.000808045				0.52982	0.000984598				0.52982	0.000922128				0.52982	0.0031				0.52982	0.0012
							0.53482	0.000118599				0.53482	0.000688278				0.53482	0.000535506				0.53482	0.00756				0.53482	0.0017				0.53482	0.00105
							0.53982	0.000113365				0.53982	0.000918078				0.53982	0.00239				0.53982	0.02622				0.53982	0.00281				0.53982	0.00129
							0.54482	0.000128336				0.54482	0.00035127				0.54482	0.00148				0.54482	0.01014				0.54482	0.000975013				0.54482	0.00134
							0.54982	0.000139509				0.54982	0.000404083				0.54982	4.18971e-05				0.54982	0.01367				0.54982	0.0031				0.54982	0.00171
							0.55482	0.000137187				0.55482	0.000365264				0.55482	0.0005224				0.55482	0.00503				0.55482	0.00845				0.55482	0.0015
							0.55981	0.000170011				0.55981	0.000316674				0.55981	0.000878773				0.55981	0.0172				0.55981	0.001				0.55981	0.00187
							0.56481	0.000112231				0.56481	0.000339946				0.56481	0.00208				0.56481	0.01322				0.56481	0.0024				0.56481	0.00251
							0.56981	0.000127188				0.56981	0.000392826				0.56981	0.000832725				0.56981	0.00384				0.56981	0.00431				0.56981	0.00253
							0.57481	8.72152e-05				0.57481	0.000611468				0.57481	0.00376				0.57481	0.02				0.57481	0.00285				0.57481	0.00211
							0.57981	7.51123e-05				0.57981	0.000839887				0.57981	0.00051907				0.57981	0.00536				0.57981	0.00033407				0.57981	0.0013
							0.58481	0.000119919				0.58481	0.000692326				0.58481	0.000702493				0.58481	0.00226				0.58481	0.00174				0.58481	0.000782676
							0.5898	0.000100554				0.5898	0.000841615				0.5898	0.00187				0.5898	0.01513				0.5898	0.00385				0.5898	0.000837082
							0.5948	0.000107986				0.5948	0.0012				0.5948	0.000127406				0.5948	0.00394				0.5948	0.00116				0.5948	0.00108
							0.5998	0.000115819				0.5998	0.000909103				0.5998	0.00385				0.5998	0.00428				0.5998	0.00359				0.5998	0.0013
							0.6048	7.99963e-05				0.6048	0.000984669				0.6048	0.000111744				0.6048	0.00103				0.6048	0.000459827				0.6048	0.00154
							0.6098	7.55122e-05				0.6098	0.000645971				0.6098	0.000368655				0.6098	0.000414761				0.6098	7.32534e-05				0.6098	0.00171
							0.6148	7.50582e-05				0.6148	0.000729272				0.6148	0.000818466				0.6148	0.000886706				0.6148	0.00010098				0.6148	0.00178
							0.61979	0.000120793				0.61979	0.000355369				0.61979	0.00327				0.61979	0.00464				0.61979	3.40885e-05				0.61979	0.00196
							0.62479	8.47739e-05				0.62479	0.000277554				0.62479	0.000562142				0.62479	0.00901				0.62479	9.4819e-05				0.62479	0.00213
							0.62979	0.000105315				0.62979	0.000233842				0.62979	0.000390139				0.62979	0.00225				0.62979	0.00207				0.62979	0.00148
							0.63479	8.29301e-05				0.63479	0.000271087				0.63479	0.000413171				0.63479	0.00299				0.63479	5.01363e-05				0.63479	0.00112
							0.63979	9.29677e-05				0.63979	0.000260332				0.63979	0.00225				0.63979	0.01845				0.63979	0.00108				0.63979	0.000800098
							0.64479	9.11683e-05				0.64479	0.000446065				0.64479	0.00258				0.64479	0.00267				0.64479	0.00106				0.64479	0.000645014
							0.64978	6.24611e-05				0.64978	0.000384476				0.64978	0.00321				0.64978	0.000523341				0.64978	0.00144				0.64978	0.000881232
							0.65478	8.17441e-05				0.65478	0.000573632				0.65478	0.000288976				0.65478	0.00214				0.65478	0.00205				0.65478	0.00143
							0.65978	9.44327e-05				0.65978	0.000665871				0.65978	0.000364412				0.65978	0.000715889				0.65978	0.00255				0.65978	0.0015
							0.66478	7.15483e-05				0.66478	0.000637168				0.66478	0.000881488				0.66478	0.00509				0.66478	0.000130188				0.66478	0.0013
							0.66978	8.42402e-05				0.66978	0.000690057				0.66978	0.000551249				0.66978	0.00435				0.66978	8.10158e-06				0.66978	0.00166
							0.67478	5.2666e-05				0.67478	0.000616973				0.67478	0.000394609				0.67478	0.00216				0.67478	0.00125				0.67478	0.00186
							0.67977	6.90043e-05				0.67977	0.000516404				0.67977	0.000127587				0.67977	0.000440594				0.67977	0.000845541				0.67977	0.00144
							0.68477	7.3424e-05				0.68477	0.000540787				0.68477	0.00113				0.68477	0.000871295				0.68477	0.000221545				0.68477	0.00135
							0.68977	6.27103e-05				0.68977	0.000375943				0.68977	0.000738369				0.68977	0.00215				0.68977	0.00259				0.68977	0.000775806
							0.69477	8.47842e-05				0.69477	0.000285491				0.69477	0.000993608				0.69477	0.00574				0.69477	0.000469793				0.69477	0.00044812
							0.69977	6.41243e-05				0.69977	0.000262504				0.69977	0.00101				0.69977	0.00722				0.69977	0.000257948				0.69977	0.000675842
							0.70477	7.84121e-05				0.70477	0.000155552				0.70477	8.70593e-05				0.70477	0.000351851				0.70477	0.00191				0.70477	0.000954355
							0.70976	8.1899e-05				0.70976	0.000295637				0.70976	0.000773111				0.70976	0.00519				0.70976	0.0026				0.70976	0.00106
							0.71476	6.58573e-05				0.71476	0.000347597				0.71476	4.98021e-05				0.71476	0.00171				0.71476	0.000538193				0.71476	0.00125
							0.71976	8.34376e-05				0.71976	0.000332031				0.71976	0.000200508				0.71976	0.00887				0.71976	0.00149				0.71976	0.00144
							0.72476	5.79959e-05				0.72476	0.000375017				0.72476	0.000537423				0.72476	0.002				0.72476	0.000428254				0.72476	0.00139
							0.72976	9.04182e-05				0.72976	0.000423966				0.72976	0.000946056				0.72976	0.00399				0.72976	0.000785314				0.72976	0.00121
							0.73476	6.30425e-05				0.73476	0.000470001				0.73476	0.00183				0.73476	0.000361664				0.73476	0.000865765				0.73476	0.00133
							0.73975	6.61313e-05				0.73975	0.000455556				0.73975	0.000105836				0.73975	0.00673				0.73975	0.000786883				0.73975	0.00106
							0.74475	3.54714e-05				0.74475	0.000439012				0.74475	0.00117				0.74475	0.00651				0.74475	0.0011				0.74475	0.000636001
							0.74975	7.54776e-05				0.74975	0.000360324				0.74975	0.000414556				0.74975	0.00176				0.74975	0.00123				0.74975	0.000531321
							0.75475	7.72313e-05				0.75475	0.000423272				0.75475	0.00187				0.75475	0.00358				0.75475	0.00118				0.75475	0.000609296
							0.75975	7.04631e-05				0.75975	0.000277585				0.75975	0.000727184				0.75975	0.00361				0.75975	0.00119				0.75975	0.000971918
							0.76475	5.58603e-05				0.76475	0.000332179				0.76475	7.67005e-05				0.76475	0.0042				0.76475	0.000773359				0.76475	0.00137
							0.76974	4.5335e-05				0.76974	0.000328906				0.76974	0.000418852				0.76974	0.00202				0.76974	0.00322				0.76974	0.00125
							0.77474	4.53577e-05				0.77474	0.000338668				0.77474	0.000219472				0.77474	0.00324				0.77474	0.000148083				0.77474	0.00121
							0.77974	6.40596e-05				0.77974	0.000305119				0.77974	0.00113				0.77974	0.000878512				0.77974	0.00151				0.77974	0.00119
							0.78474	7.0357e-05				0.78474	0.000321144				0.78474	4.52601e-05				0.78474	0.000981881				0.78474	0.00141				0.78474	0.000975809
							0.78974	5.42889e-05				0.78974	0.000390303				0.78974	0.000234841				0.78974	0.000594112				0.78974	0.00156				0.78974	0.000930736
							0.79474	6.72705e-05				0.79474	0.000278846				0.79474	0.000157915				0.79474	0.00276				0.79474	0.00201				0.79474	0.000693281
							0.79973	6.94664e-05				0.79973	0.000294652				0.79973	0.00155				0.79973	0.00353				0.79973	0.00114				0.79973	0.000445683
							0.80473	5.67928e-05				0.80473	0.000269469				0.80473	0.00026706				0.80473	0.00126				0.80473	0.00026621				0.80473	0.00035217
							0.80973	4.91729e-05				0.80973	0.000332242				0.80973	1.43048e-05				0.80973	0.00493				0.80973	0.00108				0.80973	0.000537943
							0.81473	3.77613e-05				0.81473	0.000291287				0.81473	0.00048875				0.81473	0.01187				0.81473	0.000386928				0.81473	0.000977184
							0.81973	4.36521e-05				0.81973	0.000324402				0.81973	8.48894e-05				0.81973	0.000398525				0.81973	0.00124				0.81973	0.0011
							0.82473	7.93832e-05				0.82473	0.0003527				0.82473	1.2393e-07				0.82473	0.00252				0.82473	0.00094448				0.82473	0.00117
							0.82972	5.13874e-05				0.82972	0.000278363				0.82972	0.000664425				0.82972	0.00527				0.82972	0.00071284				0.82972	0.00118
							0.83472	4.8379e-05				0.83472	0.000380998				0.83472	1.02097e-05				0.83472	0.00142				0.83472	0.00138				0.83472	0.000920033
							0.83972	6.77962e-05				0.83972	0.000349071				0.83972	0.000181111				0.83972	0.00086787				0.83972	0.000766572				0.83972	0.000947564
							0.84472	4.82641e-05				0.84472	0.0003584				0.84472	3.3005e-05				0.84472	0.000377933				0.84472	0.000984724				0.84472	0.000797072
							0.84972	3.59357e-05				0.84972	0.000318173				0.84972	0.00039665				0.84972	1.60252e-05				0.84972	0.00159				0.84972	0.000549097
							0.85472	6.178e-05				0.85472	0.000330802				0.85472	3.91931e-05				0.85472	0.00142				0.85472	0.00065481				0.85472	0.000327276
							0.85971	4.24989e-05				0.85971	0.000221166				0.85971	0.00016431				0.85971	0.0179				0.85971	1.01685e-05				0.85971	0.000417904
							0.86471	4.45008e-05				0.86471	0.00032938				0.86471	0.000976155				0.86471	0.00547				0.86471	0.000113713				0.86471	0.000459932
							0.86971	5.63994e-05				0.86971	0.000224591				0.86971	0.000234055				0.86971	0.000222187				0.86971	0.000606763				0.86971	0.00102
							0.87471	6.58454e-05				0.87471	0.000206128				0.87471	1.15163e-05				0.87471	0.00461				0.87471	0.000635222				0.87471	0.00114
							0.87971	3.33548e-05				0.87971	0.000265808				0.87971	0.000159554				0.87971	0.000131177				0.87971	0.000527862				0.87971	0.00123
							0.88471	5.1477e-05				0.88471	0.00026563				0.88471	0.000749926				0.88471	0.00184				0.88471	0.000701179				0.88471	0.000848495
							0.8897	3.74769e-05				0.8897	0.000282642				0.8897	0.000719773				0.8897	0.00256				0.8897	0.000451307				0.8897	0.000914827
							0.8947	4.32224e-05				0.8947	0.000269264				0.8947	1.12411e-05				0.8947	0.000226745				0.8947	0.00119				0.8947	0.000690124
							0.8997	4.62999e-05				0.8997	0.000310055				0.8997	0.000155476				0.8997	0.00468				0.8997	0.00088907				0.8997	0.000557993
							0.9047	4.2233e-05				0.9047	0.000337305				0.9047	0.000228138				0.9047	0.00111				0.9047	1.64198e-05				0.9047	0.000430238
							0.9097	3.66636e-05				0.9097	0.000336975				0.9097	0.000328984				0.9097	0.0025				0.9097	0.000334732				0.9097	0.000415801
							0.9147	4.92389e-05				0.9147	0.000314354				0.9147	0.000206636				0.9147	0.00205				0.9147	0.000624716				0.9147	0.000338641
							0.91969	4.86916e-05				0.91969	0.000335955				0.91969	0.00025363				0.91969	0.00167				0.91969	0.000309013				0.91969	0.000554246
							0.92469	4.1998e-05				0.92469	0.000283384				0.92469	0.00012648				0.92469	0.00171				0.92469	0.000613501				0.92469	0.000864013
							0.92969	5.65063e-05				0.92969	0.000269454				0.92969	5.98408e-05				0.92969	0.00159				0.92969	0.000144217				0.92969	0.00106
							0.93469	4.42499e-05				0.93469	0.000246166				0.93469	0.00037192				0.93469	0.00105				0.93469	0.000403016				0.93469	0.000880304
							0.93969	3.66007e-05				0.93969	0.000171691				0.93969	0.00044191				0.93969	0.00218				0.93969	0.000265078				0.93969	0.000932688
							0.94469	3.91847e-05				0.94469	0.000200072				0.94469	0.00031658				0.94469	0.000542201				0.94469	0.000356031				0.94469	0.000668833
							0.94968	3.51612e-05				0.94968	0.000223132				0.94968	6.5755e-05				0.94968	0.00135				0.94968	0.00058513				0.94968	0.000518887
							0.95468	2.6705e-05				0.95468	0.000201723				0.95468	0.000238975				0.95468	0.0013				0.95468	0.00084356				0.95468	0.000443751
							0.95968	4.68113e-05				0.95968	0.000228523				0.95968	0.000286211				0.95968	9.6657e-05				0.95968	0.000420839				0.95968	0.000293737
							0.96468	3.8212e-05				0.96468	0.000288872				0.96468	0.000267729				0.96468	0.000209969				0.96468	0.000511507				0.96468	0.0003109
							0.96968	5.32082e-05				0.96968	0.000278254				0.96968	0.000369872				0.96968	0.00288				0.96968	0.00196				0.96968	0.000387653
							0.97468	3.22656e-05				0.97468	0.000282241				0.97468	7.65554e-05				0.97468	0.01384				0.97468	0.000728463				0.97468	0.000659272
							0.97967	5.27606e-05				0.97967	0.000292764				0.97967	7.63562e-05				0.97967	0.000368411				0.97967	0.000687645				0.97967	0.000803856
							0.98467	3.03373e-05				0.98467	0.000280497				0.98467	0.000594841				0.98467	0.000546035				0.98467	0.000619943				0.98467	0.000839044
							0.98967	5.00967e-05				0.98967	0.000216477				0.98967	0.000297837				0.98967	0.000647163				0.98967	0.00103				0.98967	0.000854
							0.99467	4.66399e-05				0.99467	0.00026688				0.99467	5.84115e-05				0.99467	0.0032				0.99467	0.00134				0.99467	0.000665583
							0.99967	3.93897e-05				0.99967	0.000272041				0.99967	0.000224551				0.99967	0.000612737				0.99967	0.000653817				0.99967	0.000485396
							1.00467	4.06506e-05				1.00467	0.000233792				1.00467	8.85427e-05				1.00467	0.000118373				1.00467	0.00057401				1.00467	0.00048057
							1.00966	4.7338e-05				1.00966	0.000231909				1.00966	5.33685e-05				1.00966	6.67689e-05				1.00966	0.00153				1.00966	0.000339618
							1.01466	4.33071e-05				1.01466	0.000214192				1.01466	0.000999291				1.01466	0.000152791				1.01466	0.00126				1.01466	0.000320618
							1.01966	4.73551e-05				1.01966	0.000197718				1.01966	0.000674771				1.01966	0.000426285				1.01966	0.000377062				1.01966	0.000298437
							1.02466	1.99285e-05				1.02466	0.000238929				1.02466	0.000294369				1.02466	0.00174				1.02466	0.000951826				1.02466	0.000439219
							1.02966	3.41353e-05				1.02966	0.000188468				1.02966	0.000106067				1.02966	0.00138				1.02966	8.57461e-05				1.02966	0.00061161
							1.03466	4.68952e-05				1.03466	0.000203766				1.03466	0.000480939				1.03466	0.00251				1.03466	0.00156				1.03466	0.00078727
							1.03965	3.24595e-05				1.03965	0.000238719				1.03965	0.000379903				1.03965	0.0016				1.03965	0.000181227				1.03965	0.000816422
							1.04465	4.00199e-05				1.04465	0.000220656				1.04465	0.000124766				1.04465	0.000106563				1.04465	0.000119962				1.04465	0.000848961
							1.04965	3.00862e-05				1.04965	0.000235866				1.04965	2.33117e-05				1.04965	0.00482				1.04965	0.000435228				1.04965	0.000584676
							1.05465	3.19943e-05				1.05465	0.00027866				1.05465	0.000130702				1.05465	0.00677				1.05465	0.00067995				1.05465	0.000416179
							1.05965	3.04409e-05				1.05965	0.000230196				1.05965	8.84224e-05				1.05965	0.000368707				1.05965	8.94107e-05				1.05965	0.000309483
							1.06465	3.04021e-05				1.06465	0.000237339				1.06465	0.000233881				1.06465	0.00165				1.06465	0.00121				1.06465	0.000276288
							1.06964	1.98993e-05				1.06964	0.000256953				1.06964	0.000136906				1.06964	2.77908e-05				1.06964	0.000371644				1.06964	0.000311311
							1.07464	3.73299e-05				1.07464	0.000231604				1.07464	0.000175728				1.07464	0.00022065				1.07464	0.00118				1.07464	0.00035338
							1.07964	1.66176e-05				1.07964	0.000270264				1.07964	4.47884e-05				1.07964	0.000334834				1.07964	0.000167953				1.07964	0.000446681
							1.08464	2.27008e-05				1.08464	0.000218426				1.08464	9.29205e-05				1.08464	0.000880625				1.08464	0.00053371				1.08464	0.000631674
							1.08964	3.18246e-05				1.08964	0.000185762				1.08964	0.000124274				1.08964	0.000168762				1.08964	0.00121				1.08964	0.000722344
							1.09464	3.97489e-05				1.09464	0.000205698				1.09464	0.000231722				1.09464	0.00201				1.09464	0.000711776				1.09464	0.000764173
							1.09963	2.99125e-05				1.09963	0.000197581				1.09963	0.000169172				1.09963	0.00441				1.09963	0.00063755				1.09963	0.000695557
							1.10463	2.3085e-05				1.10463	0.000152012				1.10463	0.000477015				1.10463	1.24108e-05				1.10463	0.000263371				1.10463	0.000532208
							1.10963	3.95362e-05				1.10963	0.000182831				1.10963	2.57193e-07				1.10963	0.000806586				1.10963	0.00059413				1.10963	0.000312635
							1.11463	3.33848e-05				1.11463	0.000156106				1.11463	0.000167245				1.11463	0.000729855				1.11463	0.000575287				1.11463	0.000232229
							1.11963	3.33201e-05				1.11963	0.000209294				1.11963	0.000236318				1.11963	0.000890258				1.11963	0.000140852				1.11963	0.000208591
							1.12463	2.93106e-05				1.12463	0.000177776				1.12463	0.000128733				1.12463	3.47211e-05				1.12463	0.000415333				1.12463	0.000310505
							1.12962	3.33663e-05				1.12962	0.00023778				1.12962	0.000163803				1.12962	0.00107				1.12962	0.000664436				1.12962	0.000356684
							1.13462	2.81609e-05				1.13462	0.000205415				1.13462	6.28536e-05				1.13462	0.0016				1.13462	0.000352512				1.13462	0.000495555
							1.13962	3.75886e-05				1.13962	0.000195911				1.13962	0.000114341				1.13962	0.00126				1.13962	0.000123809				1.13962	0.000539208
							1.14462	8.84108e-06				1.14462	0.000275606				1.14462	0.000251785				1.14462	0.000226171				1.14462	0.000899581				1.14462	0.000612591
							1.14962	2.31277e-05				1.14962	0.000196085				1.14962	0.00027504				1.14962	0.000650986				1.14962	0.000801136				1.14962	0.000692693
							1.15462	2.63847e-05				1.15462	0.00021717				1.15462	0.000133287				1.15462	0.000648038				1.15462	0.000737796				1.15462	0.000586989
							1.15961	1.70685e-05				1.15961	0.000186694				1.15961	2.30742e-06				1.15961	0.000270098				1.15961	0.00125				1.15961	0.00031613
							1.16461	1.97495e-05				1.16461	0.000171426				1.16461	0.000104918				1.16461	0.000410049				1.16461	0.000205431				1.16461	0.00021835
							1.16961	2.2965e-05				1.16961	0.000164044				1.16961	0.000218526				1.16961	0.000297296				1.16961	0.000106196				1.16961	0.000204461
							1.17461	3.4808e-05				1.17461	0.000157577				1.17461	5.14257e-05				1.17461	0.00034099				1.17461	0.000670759				1.17461	0.000239762
							1.17961	1.54607e-05				1.17961	0.000160521				1.17961	0.000215436				1.17961	0.00138				1.17961	8.7578e-05				1.17961	0.000350999
							1.18461	2.61879e-05				1.18461	0.000118838				1.18461	1.5006e-05				1.18461	0.000448932				1.18461	0.000197181				1.18461	0.000368388
							1.1896	2.49863e-05				1.1896	0.000148476				1.1896	8.30862e-05				1.1896	0.00107				1.1896	0.000384505				1.1896	0.000452832
							1.1946	3.43917e-05				1.1946	0.00014536				1.1946	0.000244594				1.1946	0.000580353				1.1946	0.000820846				1.1946	0.000488691
							1.1996	3.58133e-05				1.1996	0.000188132				1.1996	3.33091e-05				1.1996	0.000251059				1.1996	0.000317761				1.1996	0.000610516
							1.2046	2.66711e-05				1.2046	0.000156367				1.2046	3.14344e-05				1.2046	0.000257902				1.2046	0.00104				1.2046	0.000497265
							1.2096	2.06643e-05				1.2096	0.00016964				1.2096	0.000227538				1.2096	0.000103401				1.2096	0.000180099				1.2096	0.000470704
							1.2146	2.08936e-05				1.2146	0.00016087				1.2146	6.00188e-05				1.2146	0.000106049				1.2146	0.000367205				1.2146	0.000287206
							1.21959	2.09493e-05				1.21959	0.000205951				1.21959	6.19537e-05				1.21959	0.000274415				1.21959	0.000129493				1.21959	0.000192875
							1.22459	1.70137e-05				1.22459	0.000166658				1.22459	2.43408e-05				1.22459	0.0037				1.22459	6.76804e-05				1.22459	0.000197266
							1.22959	1.86003e-05				1.22959	0.000175404				1.22959	0.000358082				1.22959	0.00306				1.22959	0.000323199				1.22959	0.00025993
							1.23459	3.10503e-05				1.23459	0.000164802				1.23459	0.000207002				1.23459	0.00122				1.23459	0.000455928				1.23459	0.000369445
							1.23959	1.78489e-05				1.23959	0.000176141				1.23959	3.31355e-06				1.23959	2.99973e-05				1.23959	0.000264764				1.23959	0.000523624
							1.24459	2.07561e-05				1.24459	0.000181044				1.24459	0.000100378				1.24459	8.99542e-05				1.24459	6.16138e-05				1.24459	0.000552549
							1.24958	2.06871e-05				1.24958	0.000192094				1.24958	0.000191985				1.24958	0.000302387				1.24958	0.00021065				1.24958	0.000532802
							1.25458	1.45553e-05				1.25458	0.000164928				1.25458	0.000201964				1.25458	0.000849356				1.25458	0.000458942				1.25458	0.000562597
							1.25958	1.51636e-05				1.25958	0.000158909				1.25958	0.000160227				1.25958	0.000908372				1.25958	0.000680913				1.25958	0.000528383
							1.26458	2.56622e-05				1.26458	0.000163938				1.26458	1.06002e-05				1.26458	0.00118				1.26458	0.000658939				1.26458	0.000356885
							1.26958	2.31411e-05				1.26958	0.000174941				1.26958	0.000120549				1.26958	0.000931531				1.26958	0.000163622				1.26958	0.000219265
							1.27458	1.0508e-05				1.27458	0.000131641				1.27458	0.000199162				1.27458	7.98851e-05				1.27458	0.000396393				1.27458	0.00020268
							1.27957	1.88739e-05				1.27957	0.000147413				1.27957	8.95105e-05				1.27957	5.60627e-05				1.27957	3.46954e-05				1.27957	0.000214552
							1.28457	2.82765e-05				1.28457	0.000158648				1.28457	0.000141026				1.28457	0.000387665				1.28457	6.16955e-05				1.28457	0.000306814
							1.28957	2.6707e-05				1.28957	0.000152774				1.28957	0.000133523				1.28957	0.0018				1.28957	0.000362219				1.28957	0.000383842
							1.29457	2.12552e-05				1.29457	0.000162097				1.29457	5.91313e-05				1.29457	0.000725469				1.29457	0.000306786				1.29457	0.000403548
							1.29957	1.67496e-05				1.29957	0.000184603				1.29957	0.000229486				1.29957	0.00102				1.29957	0.000554055				1.29957	0.000482575
							1.30457	1.65646e-05				1.30457	0.000174048				1.30457	0.00028157				1.30457	0.00213				1.30457	0.000144766				1.30457	0.000458858
							1.30956	2.28068e-05				1.30956	0.000193532				1.30956	0.000148151				1.30956	0.000442706				1.30956	0.000105194				1.30956	0.000426611
							1.31456	1.12739e-05				1.31456	0.000179901				1.31456	2.74279e-06				1.31456	0.00245				1.31456	0.000429833				1.31456	0.00040744
							1.31956	2.2421e-05				1.31956	0.000161739				1.31956	0.000246742				1.31956	0.000301463				1.31956	0.000332577				1.31956	0.000289314
							1.32456	1.54312e-05				1.32456	0.000113131				1.32456	0.000177229				1.32456	1.70381e-05				1.32456	0.000184508				1.32456	0.00018997
							1.32956	2.08734e-05				1.32956	0.000145664				1.32956	3.95042e-05				1.32956	0.000148007				1.32956	0.000429624				1.32956	0.000167424
							1.33456	1.95816e-05				1.33456	0.000129683				1.33456	0.000179004				1.33456	0.000692395				1.33456	0.000285263				1.33456	0.000193299
							1.33955	1.92455e-05				1.33955	0.000156565				1.33955	0.000231828				1.33955	0.000143845				1.33955	0.000119584				1.33955	0.000249012
							1.34455	2.2137e-05				1.34455	0.000144472				1.34455	2.12372e-05				1.34455	0.000492441				1.34455	6.03603e-05				1.34455	0.000368408
							1.34955	2.51811e-05				1.34955	0.000132612				1.34955	6.29704e-05				1.34955	0.00188				1.34955	0.000232714				1.34955	0.000398336
							1.35455	1.56618e-05				1.35455	0.000140265				1.35455	5.17883e-05				1.35455	0.000143088				1.35455	0.000147253				1.35455	0.000386644
							1.35955	3.0303e-05				1.35955	0.000165521				1.35955	0.000208009				1.35955	0.000631718				1.35955	0.000202623				1.35955	0.000451894
							1.36455	2.02975e-05				1.36455	0.000104553				1.36455	0.000168488				1.36455	0.000613386				1.36455	0.000153887				1.36455	0.000403865
							1.36954	2.21726e-05				1.36954	0.000121031				1.36954	4.18282e-05				1.36954	0.00199				1.36954	0.000558391				1.36954	0.000287779
							1.37454	1.76717e-05				1.37454	0.000108351				1.37454	6.10433e-06				1.37454	0.000663625				1.37454	0.000373054				1.37454	0.000179622
							1.37954	1.99379e-05				1.37954	0.000155192				1.37954	0.000116942				1.37954	0.000888423				1.37954	0.00019903				1.37954	0.000155612
							1.38454	1.47958e-05				1.38454	0.000153661				1.38454	0.000193446				1.38454	8.36666e-05				1.38454	0.000275096				1.38454	0.000158904
							1.38954	2.1093e-05				1.38954	0.000132093				1.38954	0.000264939				1.38954	0.00106				1.38954	0.000330174				1.38954	0.000201829
							1.39454	2.52534e-05				1.39454	0.000148593				1.39454	3.33244e-05				1.39454	0.000746319				1.39454	0.000525882				1.39454	0.0003194
							1.39953	1.97376e-05				1.39953	0.000135097				1.39953	0.000108989				1.39953	0.000111939				1.39953	0.000218231				1.39953	0.000429426
							1.40453	2.04447e-05				1.40453	0.000163096				1.40453	7.12822e-05				1.40453	0.000938382				1.40453	0.000395567				1.40453	0.000375234
							1.40953	1.60053e-05				1.40953	0.000143479				1.40953	0.00023384				1.40953	0.000484323				1.40953	0.000401857				1.40953	0.000364059
							1.41453	1.76435e-05				1.41453	0.000116634				1.41453	7.26299e-05				1.41453	0.000461421				1.41453	0.0002625				1.41453	0.000372699
							1.41953	1.8905e-05				1.41953	0.00012463				1.41953	0.000114632				1.41953	0.00107				1.41953	0.000127696				1.41953	0.000306444
							1.42453	1.01221e-05				1.42453	0.000136163				1.42453	3.76171e-05				1.42453	0.000181434				1.42453	0.000277677				1.42453	0.00028553
							1.42952	2.51902e-05				1.42952	0.000125611				1.42952	1.80476e-05				1.42952	0.0019				1.42952	0.000535428				1.42952	0.000211503
							1.43452	1.67706e-05				1.43452	0.000140581				1.43452	0.00015596				1.43452	3.32947e-05				1.43452	0.000401562				1.43452	0.000135015
							1.43952	3.46752e-05				1.43952	0.000119073				1.43952	9.04559e-05				1.43952	0.00146				1.43952	0.000552399				1.43952	0.000152193
							1.44452	1.66177e-05				1.44452	0.000134764				1.44452	8.96686e-05				1.44452	0.000396965				1.44452	0.000285919				1.44452	0.000285594
							1.44952	2.61389e-05				1.44952	0.000150103				1.44952	6.16873e-05				1.44952	9.29625e-05				1.44952	0.000242363				1.44952	0.00030857
							1.45452	2.08018e-05				1.45452	0.000121562				1.45452	3.5902e-05				1.45452	0.00108				1.45452	0.000453042				1.45452	0.000414265
							1.45951	1.81771e-05				1.45951	0.000149225				1.45951	7.34914e-05				1.45951	0.000677135				1.45951	0.00046313				1.45951	0.000437953
							1.46451	1.95501e-05				1.46451	0.000138567				1.46451	3.96399e-05				1.46451	0.000459031				1.46451	0.000156089				1.46451	0.000390515
							1.46951	1.8654e-05				1.46951	0.000151957				1.46951	0.000103862				1.46951	0.000547765				1.46951	0.000436778				1.46951	0.000352975
							1.47451	2.22632e-05				1.47451	0.000137472				1.47451	6.53913e-05				1.47451	0.00063967				1.47451	0.000143516				1.47451	0.000282425
							1.47951	1.35145e-05				1.47951	0.000125928				1.47951	6.5186e-05				1.47951	8.77347e-06				1.47951	0.000338612				1.47951	0.000201637
							1.48451	1.83185e-05				1.48451	0.000132234				1.48451	4.71981e-05				1.48451	0.00115				1.48451	0.000506				1.48451	0.000196375
							1.4895	1.80344e-05				1.4895	0.000124266				1.4895	0.000118911				1.4895	0.00070278				1.4895	0.000628685				1.4895	0.000147056
							1.4945	1.51131e-05				1.4945	9.8376e-05				1.4945	0.000132499				1.4945	0.000731887				1.4945	0.000357705				1.4945	0.000147559
							1.4995	1.86487e-05				1.4995	0.000118021				1.4995	0.000107482				1.4995	9.40257e-05				1.4995	8.68689e-05				1.4995	0.000276996
							1.5045	1.98371e-05				1.5045	0.000118679				1.5045	2.4614e-05				1.5045	0.000913033				1.5045	0.00068246				1.5045	0.0003169
							1.5095	8.72093e-06				1.5095	0.000125263				1.5095	0.000101636				1.5095	0.000601722				1.5095	0.000212175				1.5095	0.000399869
							1.5145	9.25263e-06				1.5145	0.000133747				1.5145	6.59801e-05				1.5145	5.29188e-05				1.5145	0.000525411				1.5145	0.000354562
							1.51949	1.95829e-05				1.51949	0.000147198				1.51949	0.000151119				1.51949	8.0985e-05				1.51949	0.000475326				1.51949	0.000312315
							1.52449	1.54389e-05				1.52449	0.000121202				1.52449	4.61894e-05				1.52449	0.00175				1.52449	0.000395836				1.52449	0.000272152
							1.52949	1.45418e-05				1.52949	0.000116903				1.52949	5.58663e-05				1.52949	7.26082e-05				1.52949	0.000352075				1.52949	0.0002639
							1.53449	1.61609e-05				1.53449	0.000134219				1.53449	4.87785e-05				1.53449	0.000709981				1.53449	0.000343315				1.53449	0.00015856
							1.53949	1.9534e-05				1.53949	0.000145103				1.53949	8.00914e-05				1.53949	0.000877859				1.53949	9.13735e-05				1.53949	0.000140142
							1.54449	3.05516e-05				1.54449	0.000115196				1.54449	0.000126233				1.54449	0.000914564				1.54449	4.64436e-05				1.54449	0.000202178
							1.54948	1.51851e-05				1.54948	0.000122134				1.54948	6.14095e-05				1.54948	0.00062054				1.54948	7.49085e-05				1.54948	0.000197258
							1.55448	1.53868e-05				1.55448	0.000109616				1.55448	1.411e-05				1.55448	0.00103				1.55448	0.000234569				1.55448	0.00025508
							1.55948	1.49771e-05				1.55948	0.000105961				1.55948	5.18712e-05				1.55948	0.000209583				1.55948	7.03568e-05				1.55948	0.000294315
							1.56448	1.55567e-05				1.56448	0.000110772				1.56448	8.39995e-05				1.56448	6.30803e-05				1.56448	0.000144144				1.56448	0.000390839
							1.56948	9.00595e-06				1.56948	0.000140931				1.56948	3.91935e-05				1.56948	1.24352e-05				1.56948	0.000339336				1.56948	0.000285277
							1.57448	1.40514e-05				1.57448	0.00014514				1.57448	0.000102826				1.57448	3.60795e-05				1.57448	0.000207148				1.57448	0.000285602
							1.57947	1.29834e-05				1.57947	0.00010413				1.57947	5.28165e-05				1.57947	0.000328873				1.57947	6.88032e-05				1.57947	0.000210114
							1.58447	1.67152e-05				1.58447	0.000126089				1.58447	8.70652e-06				1.58447	0.00169				1.58447	0.000123257				1.58447	0.000195695
							1.58947	1.1659e-05				1.58947	0.00011563				1.58947	0.000162839				1.58947	0.000118213				1.58947	0.000117304				1.58947	0.000125776
							1.59447	2.13211e-05				1.59447	9.86063e-05				1.59447	5.7948e-05				1.59447	0.000158				1.59447	8.586e-05				1.59447	0.000107516
							1.59947	1.37741e-05				1.59947	0.000114064				1.59947	2.83015e-05				1.59947	0.000466232				1.59947	0.000162999				1.59947	0.000151619
							1.60447	2.60295e-05				1.60447	0.000108913				1.60447	5.57565e-05				1.60447	0.000533325				1.60447	5.0189e-06				1.60447	0.000184378
							1.60946	1.46264e-05				1.60946	8.70026e-05				1.60946	4.37881e-05				1.60946	0.000974354				1.60946	0.000286131				1.60946	0.000271979
							1.61446	2.33371e-05				1.61446	0.000130849				1.61446	3.25034e-05				1.61446	0.000156007				1.61446	0.000273823				1.61446	0.000326547
							1.61946	1.83664e-05				1.61946	0.000126926				1.61946	5.18966e-05				1.61946	0.000170407				1.61946	0.000290535				1.61946	0.00030274
							1.62446	1.29073e-05				1.62446	0.000107452				1.62446	0.000137875				1.62446	0.00022646				1.62446	0.000279417				1.62446	0.000405689
							1.62946	1.86992e-05				1.62946	9.26497e-05				1.62946	8.17666e-05				1.62946	0.000143489				1.62946	0.000263494				1.62946	0.000230963
							1.63446	1.40479e-05				1.63446	0.000105937				1.63446	3.32557e-05				1.63446	0.000235258				1.63446	0.000252096				1.63446	0.000218186
							1.63945	1.25477e-05				1.63945	0.000127104				1.63945	9.73298e-05				1.63945	0.000203401				1.63945	0.000163704				1.63945	0.000180403
							1.64445	1.39513e-05				1.64445	0.00010425				1.64445	4.17486e-05				1.64445	7.53204e-05				1.64445	0.000147829				1.64445	0.000144361
							1.64945	1.44536e-05				1.64945	0.00012889				1.64945	0.000116063				1.64945	6.98425e-05				1.64945	0.000239478				1.64945	0.000125182
							1.65445	1.32687e-05				1.65445	9.16695e-05				1.65445	6.45149e-05				1.65445	0.000282996				1.65445	0.000254139				1.65445	0.000162668
							1.65945	1.57374e-05				1.65945	8.90169e-05				1.65945	4.69418e-05				1.65945	6.72449e-05				1.65945	0.000109704				1.65945	0.000215588
							1.66445	6.72448e-06				1.66445	8.37839e-05				1.66445	6.43656e-05				1.66445	0.000268776				1.66445	7.97683e-05				1.66445	0.000241605
							1.66944	1.44224e-05				1.66944	9.96376e-05				1.66944	9.78772e-05				1.66944	0.000141579				1.66944	0.000265294				1.66944	0.000263726
							1.67444	1.19506e-05				1.67444	8.29829e-05				1.67444	0.000118735				1.67444	0.000546534				1.67444	0.000448246				1.67444	0.000261758
							1.67944	1.85063e-05				1.67944	0.000109255				1.67944	3.30585e-05				1.67944	0.00109				1.67944	0.000165547				1.67944	0.000231742
							1.68444	1.70323e-05				1.68444	0.000102309				1.68444	3.18496e-05				1.68444	0.000420499				1.68444	6.04241e-05				1.68444	0.000205293
							1.68944	1.14985e-05				1.68944	0.000103597				1.68944	7.04061e-05				1.68944	3.5858e-05				1.68944	0.000107683				1.68944	0.000168658
							1.69444	1.4924e-05				1.69444	0.000106036				1.69444	2.12437e-05				1.69444	2.30972e-05				1.69444	0.000335482				1.69444	0.000132128
							1.69943	1.10917e-05				1.69943	0.000111646				1.69943	3.46032e-05				1.69943	6.40583e-05				1.69943	0.000199192				1.69943	0.000136797
							1.70443	1.29028e-05				1.70443	0.000119444				1.70443	0.000104189				1.70443	0.000165864				1.70443	0.000375725				1.70443	0.000140197
							1.70943	1.01883e-05				1.70943	8.64691e-05				1.70943	0.000105977				1.70943	0.000235056				1.70943	0.000397235				1.70943	0.000189584
							1.71443	1.15503e-05				1.71443	7.06781e-05				1.71443	9.68687e-06				1.71443	0.000152619				1.71443	0.000145227				1.71443	0.000227025
							1.71943	1.39709e-05				1.71943	0.000104345				1.71943	5.15558e-05				1.71943	0.000625205				1.71943	0.000210015				1.71943	0.000288664
							1.72443	1.0637e-05				1.72443	9.80878e-05				1.72443	3.05254e-05				1.72443	0.000527014				1.72443	0.000177412				1.72443	0.000254034
							1.72942	1.26649e-05				1.72942	0.000106872				1.72942	0.000115816				1.72942	0.000369834				1.72942	0.000458085				1.72942	0.000271352
							1.73442	1.07597e-05				1.73442	0.000102677				1.73442	7.54983e-05				1.73442	0.000653853				1.73442	0.000274787				1.73442	0.000229982
							1.73942	1.22048e-05				1.73942	7.33847e-05				1.73942	8.29429e-06				1.73942	0.00026251				1.73942	0.000419891				1.73942	0.000197004
							1.74442	1.47442e-05				1.74442	9.58184e-05				1.74442	5.54864e-05				1.74442	0.00091972				1.74442	0.000136978				1.74442	0.000161213
							1.74942	1.21702e-05				1.74942	0.00010005				1.74942	4.57483e-05				1.74942	2.61594e-05				1.74942	0.000251511				1.74942	0.000110682
							1.75442	9.45677e-06				1.75442	8.95514e-05				1.75442	6.65323e-05				1.75442	0.000365366				1.75442	0.000298119				1.75442	0.00018224
							1.75941	1.69185e-05				1.75941	7.81504e-05				1.75941	0.00017039				1.75941	0.000193643				1.75941	0.00017004				1.75941	0.000190037
							1.76441	1.46137e-05				1.76441	9.47665e-05				1.76441	1.17588e-05				1.76441	0.000498194				1.76441	0.000388632				1.76441	0.000200853
							1.76941	4.93631e-06				1.76941	0.000125363				1.76941	1.25838e-05				1.76941	0.000406331				1.76941	0.000545255				1.76941	0.000211316
							1.77441	7.23915e-06				1.77441	0.000103271				1.77441	4.03033e-05				1.77441	0.00124				1.77441	0.000141542				1.77441	0.00023928
							1.77941	1.48785e-05				1.77941	8.99687e-05				1.77941	8.27595e-05				1.77941	6.54573e-05				1.77941	0.00030487				1.77941	0.000246031
							1.78441	3.67348e-06				1.78441	8.29803e-05				1.78441	9.33479e-05				1.78441	0.000461472				1.78441	0.00021877				1.78441	0.000258912
							1.7894	1.34403e-05				1.7894	9.30881e-05				1.7894	5.39733e-05				1.7894	0.000131318				1.7894	0.000156106				1.7894	0.000191807
							1.7944	1.25288e-05				1.7944	0.000100924				1.7944	2.64987e-05				1.7944	0.000481009				1.7944	0.000154702				1.7944	0.000159587
							1.7994	8.15852e-06				1.7994	9.72466e-05				1.7994	2.85714e-05				1.7994	0.000825399				1.7994	0.000398794				1.7994	0.00012451
							1.8044	1.15237e-05				1.8044	0.000111938				1.8044	6.50056e-05				1.8044	0.000355206				1.8044	6.12183e-05				1.8044	0.000125244
							1.8094	1.16278e-05				1.8094	7.74407e-05				1.8094	4.28636e-05				1.8094	7.95806e-05				1.8094	4.84523e-05				1.8094	0.000164263
							1.8144	1.14344e-05				1.8144	0.000102485				1.8144	5.28108e-05				1.8144	0.000439183				1.8144	0.000212718				1.8144	0.000160434
							1.81939	3.77502e-06				1.81939	9.08854e-05				1.81939	5.46286e-05				1.81939	0.000829078				1.81939	0.000254367				1.81939	0.000175102
							1.82439	7.36091e-06				1.82439	8.15496e-05				1.82439	3.89965e-05				1.82439	0.000659892				1.82439	0.000213538				1.82439	0.000217473
							1.82939	3.34486e-06				1.82939	8.88076e-05				1.82939	4.02057e-05				1.82939	3.1125e-05				1.82939	8.32969e-05				1.82939	0.000172502
							1.83439	1.17222e-05				1.83439	8.34682e-05				1.83439	3.31566e-05				1.83439	0.000214207				1.83439	9.35273e-05				1.83439	0.00020852
							1.83939	8.57086e-06				1.83939	9.43807e-05				1.83939	6.4493e-05				1.83939	0.000133532				1.83939	0.000184589				1.83939	0.000212247
							1.84439	1.00446e-05				1.84439	7.24419e-05				1.84439	2.88509e-05				1.84439	7.23725e-05				1.84439	0.000102452				1.84439	0.000181691
							1.84938	1.21087e-05				1.84938	7.84355e-05				1.84938	3.90804e-05				1.84938	0.000620368				1.84938	0.000103211				1.84938	0.000151778
							1.85438	1.35158e-05				1.85438	6.41692e-05				1.85438	3.92275e-05				1.85438	0.000341244				1.85438	4.421e-05				1.85438	0.000103313
							1.85938	1.21837e-05				1.85938	0.000104875				1.85938	6.20768e-05				1.85938	0.000834803				1.85938	0.00010044				1.85938	0.000126649
							1.86438	6.53074e-06				1.86438	7.2165e-05				1.86438	0.000146161				1.86438	0.00016182				1.86438	0.000101244				1.86438	0.000147624
							1.86938	1.21239e-05				1.86938	0.000100211				1.86938	2.97114e-05				1.86938	0.000412843				1.86938	9.40845e-05				1.86938	0.00020483
							1.87438	1.06922e-05				1.87438	8.20959e-05				1.87438	1.32944e-05				1.87438	5.00066e-05				1.87438	0.000351329				1.87438	0.000163274
							1.87937	1.03585e-05				1.87937	8.71609e-05				1.87937	3.52015e-05				1.87937	0.000105437				1.87937	0.000296864				1.87937	0.000176639
							1.88437	1.00692e-05				1.88437	9.20383e-05				1.88437	4.74887e-05				1.88437	0.000155387				1.88437	5.41666e-05				1.88437	0.000216714
							1.88937	1.07422e-05				1.88937	8.10024e-05				1.88937	5.79015e-05				1.88937	1.48076e-05				1.88937	0.000122959				1.88937	0.000226999
							1.89437	1.02445e-05				1.89437	6.66242e-05				1.89437	3.29519e-05				1.89437	3.05052e-05				1.89437	0.000307624				1.89437	0.000190778
							1.89937	1.25201e-05				1.89937	8.63012e-05				1.89937	4.47908e-05				1.89937	7.37758e-05				1.89937	9.91964e-05				1.89937	0.000159275
							1.90437	9.98279e-06				1.90437	8.75441e-05				1.90437	1.91017e-05				1.90437	0.000234726				1.90437	0.000107782				1.90437	0.000120156
							1.90936	1.22467e-05				1.90936	8.24811e-05				1.90936	5.73747e-05				1.90936	0.000217236				1.90936	0.000147914				1.90936	0.000130132
							1.91436	1.65327e-05				1.91436	6.49698e-05				1.91436	0.000101649				1.91436	0.000373499				1.91436	9.93445e-05				1.91436	0.000111643
							1.91936	1.31376e-05				1.91936	8.63327e-05				1.91936	1.30117e-05				1.91936	5.71456e-05				1.91936	8.70919e-05				1.91936	0.00013559
							1.92436	1.04107e-05				1.92436	7.02578e-05				1.92436	2.99331e-05				1.92436	0.000302066				1.92436	2.58444e-05				1.92436	0.000172614
							1.92936	1.75499e-05				1.92936	7.05891e-05				1.92936	3.1608e-05				1.92936	6.55071e-05				1.92936	0.000111766				1.92936	0.00017897
							1.93436	9.61982e-06				1.93436	8.53886e-05				1.93436	4.37631e-05				1.93436	7.75251e-05				1.93436	0.000143061				1.93436	0.000187043
							1.93935	1.22131e-05				1.93935	7.48542e-05				1.93935	3.97003e-05				1.93935	0.000128048				1.93935	8.43822e-05				1.93935	0.000231026
							1.94435	1.34022e-05				1.94435	0.000104385				1.94435	6.59532e-05				1.94435	7.3067e-05				1.94435	3.38073e-05				1.94435	0.000165197
							1.94935	1.01378e-05				1.94935	6.21339e-05				1.94935	1.49097e-05				1.94935	0.000117148				1.94935	0.000121642				1.94935	0.000163614
							1.95435	1.02496e-05				1.95435	7.28777e-05				1.95435	1.45111e-05				1.95435	0.00011733				1.95435	0.000288961				1.95435	0.000133648
							1.95935	1.42517e-05				1.95935	5.8049e-05				1.95935	4.96398e-05				1.95935	0.000247054				1.95935	0.000124866				1.95935	0.000102465
							1.96435	7.75585e-06				1.96435	6.69323e-05				1.96435	2.21224e-05				1.96435	0.000485642				1.96435	9.49876e-05				1.96435	0.000116275
							1.96934	1.12859e-05				1.96934	8.02302e-05				1.96934	4.24017e-05				1.96934	1.90395e-05				1.96934	8.33153e-05				1.96934	9.99577e-05
							1.97434	8.52252e-06				1.97434	6.31358e-05				1.97434	8.12455e-05				1.97434	0.000439591				1.97434	0.000106713				1.97434	0.000147966
							1.97934	9.18115e-06				1.97934	7.16536e-05				1.97934	1.22617e-05				1.97934	0.000138771				1.97934	7.5083e-05				1.97934	0.000184333
							1.98434	4.86455e-06				1.98434	8.27781e-05				1.98434	1.94142e-05				1.98434	5.74515e-05				1.98434	0.000186291				1.98434	0.000160173
							1.98934	4.21558e-06				1.98934	7.28561e-05				1.98934	4.89203e-05				1.98934	0.000179635				1.98934	0.000170565				1.98934	0.000176288
							1.99434	9.69088e-06				1.99434	7.93549e-05				1.99434	8.37368e-05				1.99434	3.38258e-05				1.99434	0.00014078				1.99434	0.000144344
							1.99933	1.22682e-05				1.99933	6.61002e-05				1.99933	4.67571e-05				1.99933	9.99169e-05				1.99933	7.94608e-05				1.99933	0.000170521
							2.00433	1.09076e-05				2.00433	0.000102519				2.00433	2.17534e-05				2.00433	0.000493453				2.00433	0.000143388				2.00433	0.000159846
							2.00933	1.69439e-05				2.00933	5.43255e-05				2.00933	2.53369e-05				2.00933	5.88309e-05				2.00933	9.28042e-05				2.00933	0.000146718
							2.01433	1.01329e-05				2.01433	6.67572e-05				2.01433	5.46145e-05				2.01433	2.4764e-05				2.01433	0.000312585				2.01433	0.000111327
							2.01933	1.7252e-05				2.01933	6.56129e-05				2.01933	6.98958e-05				2.01933	9.06332e-05				2.01933	0.000288516				2.01933	9.7086e-05
							2.02433	8.41006e-06				2.02433	5.45427e-05				2.02433	3.20604e-05				2.02433	0.000304825				2.02433	9.15385e-05				2.02433	0.000126563
							2.02932	1.06942e-05				2.02932	6.35862e-05				2.02932	2.34023e-05				2.02932	0.000248202				2.02932	0.000169227				2.02932	0.000156014
							2.03432	1.49673e-05				2.03432	6.75629e-05				2.03432	2.57362e-05				2.03432	7.0844e-05				2.03432	0.000156546				2.03432	0.000151829
							2.03932	8.1385e-06				2.03932	7.86458e-05				2.03932	3.15548e-05				2.03932	0.000169968				2.03932	0.000189549				2.03932	0.000166135
							2.04432	1.59355e-05				2.04432	7.31757e-05				2.04432	5.11867e-05				2.04432	1.64116e-05				2.04432	0.000205693				2.04432	0.000184792
							2.04932	9.63711e-06				2.04932	6.49835e-05				2.04932	5.07046e-05				2.04932	0.000403153				2.04932	0.000123346				2.04932	0.000138735
							2.05432	7.73034e-06				2.05432	6.45305e-05				2.05432	2.9515e-05				2.05432	0.000359301				2.05432	0.000153685				2.05432	0.000121339
							2.05931	7.31526e-06				2.05931	8.31818e-05				2.05931	8.00728e-06				2.05931	0.000145035				2.05931	0.000206322				2.05931	0.00015503
							2.06431	6.03109e-06				2.06431	6.15186e-05				2.06431	3.03158e-05				2.06431	0.000115264				2.06431	0.000267695				2.06431	0.000131508
							2.06931	6.82008e-06				2.06931	6.43166e-05				2.06931	4.91063e-05				2.06931	7.96643e-05				2.06931	0.000126752				2.06931	0.00011342
							2.07431	9.76163e-06				2.07431	7.19831e-05				2.07431	5.38733e-05				2.07431	9.60482e-05				2.07431	0.00019134				2.07431	0.000103398
							2.07931	1.07001e-05				2.07931	5.50528e-05				2.07931	4.39168e-05				2.07931	2.63533e-05				2.07931	0.000250754				2.07931	0.000118602
							2.08431	1.10913e-05				2.08431	5.82204e-05				2.08431	3.7934e-05				2.08431	3.67243e-05				2.08431	6.33189e-05				2.08431	0.000159006
							2.0893	7.55546e-06				2.0893	6.48174e-05				2.0893	2.10639e-05				2.0893	0.000417051				2.0893	0.000240939				2.0893	0.000155701
							2.0943	6.23196e-06				2.0943	6.74795e-05				2.0943	2.18459e-05				2.0943	8.92285e-06				2.0943	0.000139765				2.0943	0.000205348
							2.0993	8.60122e-06				2.0993	6.99749e-05				2.0993	2.93151e-05				2.0993	0.00082129				2.0993	7.47079e-05				2.0993	0.000165018
							2.1043	5.3866e-06				2.1043	7.06875e-05				2.1043	2.63827e-05				2.1043	0.000337312				2.1043	0.000115557				2.1043	0.000157455
							2.1093	1.2816e-05				2.1093	6.55074e-05				2.1093	2.88876e-05				2.1093	0.000125887				2.1093	0.000128253				2.1093	0.000159929
							2.1143	1.37065e-05				2.1143	6.59837e-05				2.1143	1.46109e-05				2.1143	7.32328e-05				2.1143	0.000118859				2.1143	9.67589e-05
							2.11929	9.1893e-06				2.11929	6.61177e-05				2.11929	3.76996e-06				2.11929	3.52353e-05				2.11929	0.000147514				2.11929	0.000112105
							2.12429	9.52045e-06				2.12429	6.48861e-05				2.12429	0.000111022				2.12429	1.03072e-05				2.12429	8.31618e-05				2.12429	9.0276e-05
							2.12929	1.08176e-05				2.12929	6.17639e-05				2.12929	6.15302e-05				2.12929	0.000283402				2.12929	0.000178195				2.12929	0.000116077
							2.13429	8.36967e-06				2.13429	6.72506e-05				2.13429	3.29254e-05				2.13429	0.000286223				2.13429	0.000189179				2.13429	0.000112602
							2.13929	6.00034e-06				2.13929	6.05682e-05				2.13929	2.01187e-05				2.13929	0.000684068				2.13929	0.000113902				2.13929	0.000109743
							2.14429	5.71422e-06				2.14429	7.09603e-05				2.14429	2.15335e-05				2.14429	0.000377871				2.14429	0.000128557				2.14429	0.000169926
							2.14928	8.19044e-06				2.14928	5.18731e-05				2.14928	5.28569e-05				2.14928	0.000177257				2.14928	8.72956e-05				2.14928	0.000154362
							2.15428	1.1985e-05				2.15428	5.417e-05				2.15428	5.12965e-05				2.15428	0.000151662				2.15428	0.000181861				2.15428	0.000156238
							2.15928	1.04385e-05				2.15928	5.79054e-05				2.15928	2.3911e-05				2.15928	1.96342e-05				2.15928	0.000167988				2.15928	0.000108542
							2.16428	1.59332e-05				2.16428	6.74891e-05				2.16428	4.15131e-05				2.16428	0.000284074				2.16428	4.52286e-05				2.16428	0.000144555
							2.16928	5.35782e-06				2.16928	6.10752e-05				2.16928	3.61441e-05				2.16928	7.35036e-07				2.16928	8.57744e-05				2.16928	9.44617e-05
							2.17428	6.59681e-06				2.17428	6.70607e-05				2.17428	3.5068e-05				2.17428	0.000225292				2.17428	0.000124434				2.17428	0.000109892
							2.17927	8.1647e-06				2.17927	8.60986e-05				2.17927	4.48868e-05				2.17927	0.000115335				2.17927	7.26145e-05				2.17927	0.000105028
							2.18427	1.05634e-05				2.18427	7.29054e-05				2.18427	3.31411e-05				2.18427	0.000274922				2.18427	0.000161738				2.18427	9.2533e-05
							2.18927	1.24836e-05				2.18927	5.36858e-05				2.18927	1.2041e-05				2.18927	0.000593899				2.18927	9.6343e-05				2.18927	9.53394e-05
							2.19427	1.17659e-05				2.19427	6.25687e-05				2.19427	2.0142e-05				2.19427	0.000396935				2.19427	6.30627e-05				2.19427	0.000134594
							2.19927	7.5778e-06				2.19927	5.40326e-05				2.19927	3.02967e-05				2.19927	4.47773e-05				2.19927	3.99991e-05				2.19927	0.000160978
							2.20427	1.00535e-05				2.20427	5.02708e-05				2.20427	4.36989e-05				2.20427	0.000407371				2.20427	8.70648e-05				2.20427	0.000147648
							2.20926	1.33601e-05				2.20926	6.08603e-05				2.20926	3.80798e-05				2.20926	1.26566e-05				2.20926	6.32256e-05				2.20926	0.000156461
							2.21426	1.16198e-05				2.21426	6.01445e-05				2.21426	2.3648e-05				2.21426	0.000225282				2.21426	6.30909e-05				2.21426	0.000129912
							2.21926	9.45109e-06				2.21926	6.31257e-05				2.21926	3.95838e-05				2.21926	5.77652e-05				2.21926	9.16171e-05				2.21926	0.000126931
							2.22426	6.94616e-06				2.22426	6.87899e-05				2.22426	1.50486e-05				2.22426	0.000341422				2.22426	8.79869e-05				2.22426	9.60475e-05
							2.22926	4.9921e-06				2.22926	5.45144e-05				2.22926	4.71917e-05				2.22926	0.000224272				2.22926	5.45174e-05				2.22926	8.92448e-05
							2.23426	1.14545e-05				2.23426	5.15736e-05				2.23426	4.97357e-05				2.23426	0.000140449				2.23426	0.000155221				2.23426	9.53652e-05
							2.23925	7.03327e-06				2.23925	4.90364e-05				2.23925	2.1027e-05				2.23925	0.000391783				2.23925	9.81937e-05				2.23925	0.000106612
							2.24425	1.43298e-05				2.24425	3.27695e-05				2.24425	4.65949e-05				2.24425	9.69741e-05				2.24425	7.82684e-05				2.24425	0.000104269
							2.24925	6.19831e-06				2.24925	4.09743e-05				2.24925	8.72568e-06				2.24925	3.29985e-05				2.24925	9.17318e-05				2.24925	0.000117531
							2.25425	2.78801e-06				2.25425	6.7804e-05				2.25425	3.83587e-05				2.25425	5.79778e-05				2.25425	0.000105431				2.25425	0.000149731
							2.25925	9.2854e-06				2.25925	5.39705e-05				2.25925	5.49645e-05				2.25925	8.09516e-06				2.25925	0.000104442				2.25925	0.000161327
							2.26425	8.96179e-06				2.26425	7.23547e-05				2.26425	4.8754e-05				2.26425	0.000207793				2.26425	8.95974e-05				2.26425	0.000120336
							2.26924	1.11445e-05				2.26924	8.25842e-05				2.26924	2.08373e-05				2.26924	0.000182204				2.26924	0.000106787				2.26924	9.63256e-05
							2.27424	1.0098e-05				2.27424	4.90853e-05				2.27424	4.0717e-06				2.27424	0.000118929				2.27424	0.000118426				2.27424	0.00011097
							2.27924	1.06155e-05				2.27924	5.87353e-05				2.27924	5.89262e-05				2.27924	2.331e-05				2.27924	8.26822e-05				2.27924	8.84335e-05
							2.28424	3.60199e-06				2.28424	5.65227e-05				2.28424	5.28472e-05				2.28424	5.20537e-05				2.28424	0.00018866				2.28424	0.00011603
							2.28924	2.40568e-06				2.28924	4.97638e-05				2.28924	2.11697e-05				2.28924	0.000372025				2.28924	6.84907e-05				2.28924	0.000115685
							2.29424	1.17945e-05				2.29424	6.68324e-05				2.29424	3.00214e-05				2.29424	2.24111e-05				2.29424	0.000208067				2.29424	0.000126935
							2.29923	4.98542e-06				2.29923	4.47903e-05				2.29923	9.75684e-06				2.29923	8.56875e-05				2.29923	0.000108763				2.29923	0.000104109
							2.30423	5.21861e-06				2.30423	5.28002e-05				2.30423	2.4952e-05				2.30423	5.00522e-05				2.30423	5.69565e-05				2.30423	0.000123907
							2.30923	4.87653e-06				2.30923	4.27724e-05				2.30923	3.95262e-05				2.30923	1.34576e-06				2.30923	0.0001024				2.30923	0.000139195
							2.31423	9.55539e-06				2.31423	3.25903e-05				2.31423	2.25298e-05				2.31423	2.20348e-05				2.31423	0.000169764				2.31423	0.000144639
							2.31923	9.79644e-06				2.31923	5.15539e-05				2.31923	2.04724e-05				2.31923	4.4321e-05				2.31923	0.000121186				2.31923	0.000165841
							2.32423	6.64433e-06				2.32423	5.89125e-05				2.32423	3.03511e-05				2.32423	8.82565e-05				2.32423	5.83721e-05				2.32423	0.000111959
							2.32922	5.56031e-06				2.32922	5.46455e-05				2.32922	2.09275e-05				2.32922	0.000187684				2.32922	7.01994e-05				2.32922	0.000108763
							2.33422	1.06288e-05				2.33422	5.03972e-05				2.33422	2.50964e-05				2.33422	0.000162175				2.33422	0.000124544				2.33422	7.85695e-05
							2.33922	7.61482e-06				2.33922	4.07822e-05				2.33922	5.11597e-05				2.33922	0.000134942				2.33922	0.000121213				2.33922	9.53856e-05
							2.34422	4.16434e-06				2.34422	4.78678e-05				2.34422	9.63216e-06				2.34422	0.000195293				2.34422	0.000216842				2.34422	0.000103491
							2.34922	5.66117e-06				2.34922	5.94333e-05				2.34922	3.3451e-05				2.34922	0.000162044				2.34922	9.14458e-05				2.34922	9.53964e-05
							2.35422	6.42676e-06				2.35422	5.19666e-05				2.35422	1.92095e-05				2.35422	0.000122469				2.35422	0.000159504				2.35422	0.000113119
							2.35921	7.82267e-06				2.35921	4.77376e-05				2.35921	1.41276e-05				2.35921	8.85643e-06				2.35921	0.000157022				2.35921	0.000141794
							2.36421	9.4971e-06				2.36421	5.6316e-05				2.36421	4.69813e-05				2.36421	3.98167e-06				2.36421	7.63981e-05				2.36421	0.000140379
							2.36921	7.46072e-06				2.36921	3.93332e-05				2.36921	3.8157e-05				2.36921	5.92063e-05				2.36921	0.000166254				2.36921	0.000135597
							2.37421	9.8924e-06				2.37421	5.36121e-05				2.37421	3.14323e-05				2.37421	8.508e-05				2.37421	0.000250094				2.37421	0.000105108
							2.37921	6.85261e-06				2.37921	4.34921e-05				2.37921	8.2623e-06				2.37921	0.000491446				2.37921	0.000117337				2.37921	0.00010187
							2.38421	8.38182e-06				2.38421	5.15437e-05				2.38421	4.37624e-05				2.38421	9.46739e-05				2.38421	9.17667e-05				2.38421	9.231e-05
							2.3892	8.4573e-06				2.3892	5.48013e-05				2.3892	3.2097e-05				2.3892	7.45554e-05				2.3892	0.000179976				2.3892	0.000103697
							2.3942	6.83531e-06				2.3942	5.09065e-05				2.3942	4.10872e-05				2.3942	9.57548e-06				2.3942	0.000168527				2.3942	0.000106982
							2.3992	5.17458e-06				2.3992	5.18635e-05				2.3992	3.07722e-05				2.3992	8.09473e-05				2.3992	0.000168081				2.3992	9.07846e-05
							2.4042	5.66377e-06				2.4042	4.41e-05				2.4042	4.55652e-06				2.4042	2.24211e-05				2.4042	0.000207597				2.4042	9.7528e-05
							2.4092	6.09302e-06				2.4092	4.00413e-05				2.4092	2.12089e-05				2.4092	1.05461e-06				2.4092	0.000126125				2.4092	0.00010149
							2.4142	1.28414e-05				2.4142	4.45772e-05				2.4142	3.45076e-05				2.4142	6.81237e-05				2.4142	0.000142132				2.4142	0.000108231
							2.41919	6.29497e-06				2.41919	5.16177e-05				2.41919	3.09953e-05				2.41919	7.76741e-05				2.41919	0.00012912				2.41919	0.00012167
							2.42419	6.55089e-06				2.42419	4.82153e-05				2.42419	1.91143e-05				2.42419	0.000256418				2.42419	0.00011812				2.42419	0.000131067
							2.42919	7.75701e-06				2.42919	4.64562e-05				2.42919	1.17854e-05				2.42919	0.000363262				2.42919	0.000115018				2.42919	0.000115537
							2.43419	9.6285e-06				2.43419	4.47124e-05				2.43419	4.99206e-05				2.43419	9.832e-05				2.43419	0.000157977				2.43419	8.19929e-05
							2.43919	6.27011e-06				2.43919	4.9517e-05				2.43919	2.03499e-05				2.43919	7.49803e-07				2.43919	0.000124396				2.43919	6.97515e-05
							2.44419	1.12966e-05				2.44419	5.00229e-05				2.44419	1.57023e-05				2.44419	8.66307e-06				2.44419	7.71388e-05				2.44419	8.60848e-05
							2.44918	5.59336e-06				2.44918	5.55284e-05				2.44918	4.70047e-05				2.44918	1.19685e-05				2.44918	0.000166781				2.44918	8.46437e-05
							2.45418	7.00687e-06				2.45418	4.51259e-05				2.45418	2.89754e-05				2.45418	0.000311248				2.45418	0.000149728				2.45418	8.55988e-05
							2.45918	5.2861e-06				2.45918	6.65652e-05				2.45918	1.60852e-05				2.45918	5.47938e-05				2.45918	8.48217e-05				2.45918	0.000113044
							2.46418	1.02515e-05				2.46418	6.8781e-05				2.46418	2.73324e-05				2.46418	0.000209765				2.46418	7.92599e-05				2.46418	0.000100375
							2.46918	4.50723e-06				2.46918	4.70857e-05				2.46918	4.39826e-05				2.46918	0.000122665				2.46918	9.79356e-05				2.46918	0.000113282
							2.47418	6.88918e-06				2.47418	3.32871e-05				2.47418	2.53564e-05				2.47418	0.000124799				2.47418	0.000103962				2.47418	0.00010968
							2.47917	5.0203e-06				2.47917	4.68476e-05				2.47917	1.96816e-05				2.47917	5.84444e-05				2.47917	6.34583e-05				2.47917	0.000105046
							2.48417	4.56402e-06				2.48417	3.31601e-05				2.48417	1.54015e-05				2.48417	8.03158e-06				2.48417	0.000112602				2.48417	0.000102373
							2.48917	5.2575e-06				2.48917	4.55151e-05				2.48917	8.22301e-06				2.48917	7.188e-05				2.48917	0.000119148				2.48917	7.49866e-05
							2.49417	1.07034e-05				2.49417	5.37994e-05				2.49417	5.14688e-05				2.49417	3.50828e-05				2.49417	0.000100581				2.49417	7.90126e-05
							2.49917	5.10432e-06				2.49917	4.68922e-05				2.49917	1.74618e-05				2.49917	8.49374e-05				2.49917	0.000140292				2.49917	7.62506e-05
							2.50417	6.77644e-06				2.50417	4.58526e-05				2.50417	4.19732e-05				2.50417	0.000148757				2.50417	8.436e-05				2.50417	9.90302e-05
							2.50916	1.19168e-05				2.50916	4.30514e-05				2.50916	1.09025e-05				2.50916	0.000126776				2.50916	9.23212e-05				2.50916	7.45813e-05
							2.51416	1.1901e-05				2.51416	4.34806e-05				2.51416	4.40299e-06				2.51416	9.64725e-05				2.51416	0.000137996				2.51416	0.000116961
							2.51916	3.64688e-06				2.51916	3.95396e-05				2.51916	3.10137e-05				2.51916	0.000204416				2.51916	6.86132e-05				2.51916	9.38503e-05
							2.52416	8.88713e-06				2.52416	4.3273e-05				2.52416	3.73395e-05				2.52416	4.76068e-05				2.52416	3.9452e-05				2.52416	0.000103821
							2.52916	5.13346e-06				2.52916	4.34816e-05				2.52916	1.8431e-05				2.52916	7.21974e-05				2.52916	0.000128388				2.52916	0.000108571
							2.53416	6.37352e-06				2.53416	4.50391e-05				2.53416	1.04431e-05				2.53416	4.67634e-05				2.53416	0.000111222				2.53416	9.47324e-05
							2.53915	2.84498e-06				2.53915	5.08668e-05				2.53915	1.84631e-05				2.53915	0.000238448				2.53915	8.39315e-05				2.53915	0.000106975
							2.54415	4.5021e-06				2.54415	5.03933e-05				2.54415	3.73476e-05				2.54415	9.83155e-05				2.54415	0.000121539				2.54415	7.83554e-05
							2.54915	4.46677e-06				2.54915	6.65255e-05				2.54915	3.82091e-05				2.54915	4.3656e-05				2.54915	4.56303e-05				2.54915	6.543e-05
							2.55415	1.96517e-06				2.55415	3.8967e-05				2.55415	2.81591e-05				2.55415	0.000117371				2.55415	3.20279e-05				2.55415	8.23826e-05
							2.55915	5.83997e-06				2.55915	4.53222e-05				2.55915	6.36835e-06				2.55915	0.000246789				2.55915	0.000100904				2.55915	8.83061e-05
							2.56415	1.50329e-05				2.56415	2.97319e-05				2.56415	1.98396e-05				2.56415	0.000107325				2.56415	6.23604e-05				2.56415	0.000100638
							2.56914	4.33157e-06				2.56914	3.78818e-05				2.56914	1.70746e-05				2.56914	7.12587e-05				2.56914	7.26393e-05				2.56914	9.10149e-05
							2.57414	8.28341e-06				2.57414	5.38835e-05				2.57414	1.08907e-05				2.57414	3.37264e-05				2.57414	0.000115681				2.57414	0.000105312
							2.57914	4.37896e-06				2.57914	4.30297e-05				2.57914	2.88438e-05				2.57914	3.56749e-06				2.57914	6.21911e-05				2.57914	9.0411e-05
							2.58414	4.41792e-06				2.58414	4.70097e-05				2.58414	2.09301e-05				2.58414	7.89338e-05				2.58414	6.34281e-05				2.58414	0.00011997
							2.58914	9.16036e-06				2.58914	3.60622e-05				2.58914	2.08113e-05				2.58914	0.000263454				2.58914	7.42309e-05				2.58914	0.000106407
							2.59414	6.38318e-06				2.59414	4.15484e-05				2.59414	1.52539e-05				2.59414	0.000124496				2.59414	9.84169e-05				2.59414	9.24045e-05
							2.59913	5.5538e-06				2.59913	3.00533e-05				2.59913	2.14031e-05				2.59913	2.63506e-05				2.59913	0.000111822				2.59913	7.87431e-05
							2.60413	2.98054e-06				2.60413	3.46242e-05				2.60413	3.0058e-05				2.60413	8.29809e-05				2.60413	5.83473e-05				2.60413	7.84511e-05
							2.60913	4.59667e-06				2.60913	2.52411e-05				2.60913	2.29481e-05				2.60913	6.67712e-06				2.60913	3.35649e-05				2.60913	7.63556e-05
							2.61413	1.01616e-05				2.61413	3.08095e-05				2.61413	1.44529e-05				2.61413	0.000271696				2.61413	5.87342e-05				2.61413	9.45729e-05
							2.61913	7.59826e-06				2.61913	4.5607e-05				2.61913	1.13625e-05				2.61913	0.000243934				2.61913	8.4516e-05				2.61913	9.88043e-05
							2.62413	5.26844e-06				2.62413	3.50998e-05				2.62413	2.8133e-05				2.62413	3.07336e-05				2.62413	8.85759e-05				2.62413	0.000107537
							2.62912	8.25292e-06				2.62912	4.77381e-05				2.62912	2.99373e-05				2.62912	1.79307e-05				2.62912	8.13761e-05				2.62912	8.66998e-05
							2.63412	4.75232e-06				2.63412	3.53198e-05				2.63412	2.03489e-05				2.63412	0.000197856				2.63412	8.35444e-05				2.63412	9.49626e-05
							2.63912	3.89018e-06				2.63912	5.15015e-05				2.63912	9.19053e-06				2.63912	0.00016149				2.63912	4.63023e-05				2.63912	7.46757e-05
							2.64412	4.94143e-06				2.64412	5.35173e-05				2.64412	1.1399e-05				2.64412	4.72805e-05				2.64412	3.46021e-05				2.64412	8.92499e-05
							2.64912	6.17136e-06				2.64912	3.38601e-05				2.64912	3.15386e-05				2.64912	5.69174e-05				2.64912	8.46143e-05				2.64912	9.67458e-05
							2.65412	5.34314e-06				2.65412	3.98967e-05				2.65412	2.41687e-05				2.65412	2.85384e-05				2.65412	0.000193534				2.65412	8.76559e-05
							2.65911	6.74401e-06				2.65911	2.61139e-05				2.65911	3.00506e-05				2.65911	0.000119791				2.65911	7.76834e-05				2.65911	6.68595e-05
							2.66411	4.11382e-06				2.66411	3.50712e-05				2.66411	1.26812e-05				2.66411	6.61305e-05				2.66411	4.79084e-05				2.66411	8.50139e-05
							2.66911	1.03651e-05				2.66911	4.61131e-05				2.66911	1.18468e-05				2.66911	5.82145e-05				2.66911	8.07182e-05				2.66911	0.000103223
							2.67411	6.37772e-06				2.67411	4.73861e-05				2.67411	4.0205e-05				2.67411	1.33477e-05				2.67411	6.98854e-05				2.67411	9.04975e-05
							2.67911	7.513e-06				2.67911	4.01179e-05				2.67911	1.9586e-05				2.67911	1.36582e-05				2.67911	0.000132388				2.67911	7.98248e-05
							2.68411	5.64372e-06				2.68411	4.44059e-05				2.68411	2.69026e-05				2.68411	4.81656e-05				2.68411	0.000108968				2.68411	8.07605e-05
							2.6891	8.05624e-06				2.6891	4.17409e-05				2.6891	1.88293e-05				2.6891	2.98516e-05				2.6891	5.1921e-05				2.6891	8.70215e-05
							2.6941	8.51486e-06				2.6941	3.12805e-05				2.6941	1.20638e-05				2.6941	0.000281759				2.6941	7.57661e-05				2.6941	9.56565e-05
							2.6991	6.54791e-06				2.6991	3.70757e-05				2.6991	9.62353e-06				2.6991	0.000136655				2.6991	0.000140589				2.6991	0.000100029
							2.7041	8.44186e-06				2.7041	3.60393e-05				2.7041	3.44849e-05				2.7041	0.000228774				2.7041	0.00011305				2.7041	8.79774e-05
							2.7091	5.55963e-06				2.7091	3.13879e-05				2.7091	2.2957e-05				2.7091	0.000104845				2.7091	9.85556e-05				2.7091	7.80642e-05
							2.7141	1.46666e-06				2.7141	3.39529e-05				2.7141	1.5167e-05				2.7141	7.21472e-05				2.7141	0.000108961				2.7141	7.01286e-05
							2.71909	3.86014e-06				2.71909	2.73907e-05				2.71909	2.15804e-05				2.71909	8.83759e-06				2.71909	6.60144e-05				2.71909	6.7284e-05
							2.72409	4.72957e-06				2.72409	3.78567e-05				2.72409	8.11416e-06				2.72409	2.01455e-05				2.72409	6.99657e-05				2.72409	6.68625e-05
							2.72909	6.40118e-06				2.72909	4.2636e-05				2.72909	1.97842e-05				2.72909	5.45763e-05				2.72909	8.25525e-05				2.72909	7.53872e-05
							2.73409	1.68172e-06				2.73409	3.25025e-05				2.73409	4.86959e-05				2.73409	7.25398e-05				2.73409	7.65939e-05				2.73409	0.000102733
							2.73909	2.45264e-06				2.73909	4.35554e-05				2.73909	3.2746e-05				2.73909	1.69024e-05				2.73909	9.92495e-05				2.73909	8.93676e-05
							2.74409	4.25508e-06				2.74409	4.23007e-05				2.74409	2.23819e-05				2.74409	0.000119719				2.74409	6.22054e-05				2.74409	9.79668e-05
							2.74908	4.68369e-06				2.74908	4.02125e-05				2.74908	5.71351e-06				2.74908	5.97608e-05				2.74908	0.000101058				2.74908	6.70872e-05
							2.75408	5.49341e-07				2.75408	5.12762e-05				2.75408	3.28027e-05				2.75408	0.000184713				2.75408	0.000106767				2.75408	9.17151e-05
							2.75908	4.64165e-06				2.75908	2.96424e-05				2.75908	3.24049e-05				2.75908	5.82088e-05				2.75908	6.73909e-05				2.75908	7.11618e-05
							2.76408	6.00439e-06				2.76408	4.29875e-05				2.76408	3.43056e-05				2.76408	3.0175e-05				2.76408	6.55765e-05				2.76408	7.67166e-05
							2.76908	5.36726e-06				2.76908	2.60772e-05				2.76908	2.56801e-05				2.76908	4.03657e-05				2.76908	8.70165e-05				2.76908	5.75161e-05
							2.77408	5.20223e-06				2.77408	2.57196e-05				2.77408	1.26307e-05				2.77408	0.000128564				2.77408	6.16982e-05				2.77408	8.85914e-05
							2.77907	5.17449e-06				2.77907	3.80785e-05				2.77907	2.81036e-05				2.77907	7.02096e-05				2.77907	5.95526e-05				2.77907	7.32524e-05
							2.78407	5.60612e-06				2.78407	3.60523e-05				2.78407	2.41478e-05				2.78407	6.35533e-05				2.78407	8.9556e-05				2.78407	8.61728e-05
							2.78907	3.16405e-06				2.78907	3.61313e-05				2.78907	2.05106e-05				2.78907	0.000118874				2.78907	8.84296e-05				2.78907	8.54497e-05
							2.79407	1.9436e-06				2.79407	4.06553e-05				2.79407	2.1286e-05				2.79407	6.80578e-05				2.79407	8.62543e-05				2.79407	9.31818e-05
							2.79907	5.64202e-06				2.79907	3.42406e-05				2.79907	1.53716e-05				2.79907	0.000181864				2.79907	0.000114847				2.79907	8.28423e-05
							2.80407	5.96773e-06				2.80407	2.61892e-05				2.80407	7.22304e-06				2.80407	6.34552e-06				2.80407	4.57715e-05				2.80407	8.51885e-05
							2.80906	1.69479e-06				2.80906	3.43005e-05				2.80906	2.00293e-05				2.80906	7.28525e-05				2.80906	0.000102709				2.80906	8.12002e-05
							2.81406	9.43945e-06				2.81406	2.87328e-05				2.81406	2.22658e-05				2.81406	1.10518e-06				2.81406	6.5662e-05				2.81406	6.94545e-05
							2.81906	1.03982e-05				2.81906	3.68844e-05				2.81906	2.15854e-05				2.81906	5.73414e-05				2.81906	0.000107993				2.81906	6.68112e-05
							2.82406	6.68984e-06				2.82406	3.43132e-05				2.82406	1.21107e-05				2.82406	0.000103514				2.82406	7.63806e-05				2.82406	6.8419e-05
							2.82906	3.46319e-06				2.82906	3.96271e-05				2.82906	1.55073e-05				2.82906	8.44789e-05				2.82906	6.43578e-05				2.82906	6.4395e-05
							2.83406	5.75584e-06				2.83406	4.42827e-05				2.83406	2.28676e-05				2.83406	5.01373e-05				2.83406	8.65019e-05				2.83406	6.5366e-05
							2.83905	3.28023e-06				2.83905	3.84929e-05				2.83905	3.05248e-05				2.83905	5.13256e-05				2.83905	4.62188e-05				2.83905	6.62952e-05
							2.84405	8.0993e-06				2.84405	3.27923e-05				2.84405	2.2567e-05				2.84405	5.23115e-05				2.84405	5.98196e-05				2.84405	7.66959e-05
							2.84905	1.28063e-05				2.84905	2.62122e-05				2.84905	2.31017e-05				2.84905	4.48166e-05				2.84905	7.43258e-05				2.84905	8.98692e-05
							2.85405	4.73252e-06				2.85405	2.76351e-05				2.85405	1.30867e-05				2.85405	6.7136e-05				2.85405	3.69573e-05				2.85405	7.85573e-05
							2.85905	6.90816e-06				2.85905	4.28066e-05				2.85905	1.60872e-05				2.85905	1.93895e-05				2.85905	7.91592e-05				2.85905	7.26772e-05
							2.86405	7.02092e-06				2.86405	2.88999e-05				2.86405	2.07191e-05				2.86405	3.35912e-05				2.86405	4.9135e-05				2.86405	6.89574e-05
							2.86904	7.42864e-06				2.86904	3.34584e-05				2.86904	2.10452e-05				2.86904	0.000103295				2.86904	7.48957e-05				2.86904	5.67829e-05
							2.87404	5.18911e-06				2.87404	2.95958e-05				2.87404	3.47723e-05				2.87404	0.000164175				2.87404	5.41237e-05				2.87404	5.90809e-05
							2.87904	7.49857e-06				2.87904	3.74785e-05				2.87904	8.71447e-06				2.87904	2.07659e-05				2.87904	0.00010211				2.87904	7.37314e-05
							2.88404	5.10168e-06				2.88404	3.31482e-05				2.88404	1.76175e-05				2.88404	8.83523e-05				2.88404	4.43163e-05				2.88404	6.81972e-05
							2.88904	3.54097e-06				2.88904	2.61655e-05				2.88904	2.95865e-05				2.88904	9.92028e-05				2.88904	3.36974e-05				2.88904	8.18112e-05
							2.89404	6.1729e-06				2.89404	3.51225e-05				2.89404	1.89266e-05				2.89404	6.12977e-05				2.89404	5.61579e-05				2.89404	9.01e-05
							2.89903	6.82807e-06				2.89903	3.43996e-05				2.89903	2.08287e-05				2.89903	6.02373e-05				2.89903	5.11694e-05				2.89903	9.53599e-05
							2.90403	5.83923e-06				2.90403	4.44598e-05				2.90403	1.08527e-05				2.90403	1.40199e-05				2.90403	5.43828e-05				2.90403	8.97981e-05
							2.90903	6.83461e-06				2.90903	4.05926e-05				2.90903	1.53966e-05				2.90903	6.12563e-05				2.90903	7.23577e-05				2.90903	7.42989e-05
							2.91403	4.43838e-06				2.91403	3.34871e-05				2.91403	1.92466e-05				2.91403	2.72784e-05				2.91403	5.13965e-05				2.91403	6.98704e-05
							2.91903	5.68077e-06				2.91903	3.53866e-05				2.91903	3.01411e-05				2.91903	0.00015963				2.91903	9.04575e-05				2.91903	7.19058e-05
							2.92403	7.14397e-06				2.92403	2.86445e-05				2.92403	1.5713e-05				2.92403	5.56651e-05				2.92403	8.40061e-05				2.92403	8.36137e-05
							2.92902	5.61514e-06				2.92902	2.81366e-05				2.92902	2.10152e-05				2.92902	4.02105e-05				2.92902	2.94128e-05				2.92902	6.92302e-05
							2.93402	5.53621e-06				2.93402	2.17195e-05				2.93402	1.2686e-05				2.93402	5.16844e-05				2.93402	6.21166e-05				2.93402	7.60237e-05
							2.93902	1.75484e-06				2.93902	3.73556e-05				2.93902	1.10312e-05				2.93902	6.04128e-05				2.93902	9.00862e-05				2.93902	6.75582e-05
							2.94402	3.35772e-06				2.94402	3.91365e-05				2.94402	3.01976e-05				2.94402	0.00019424				2.94402	5.64285e-05				2.94402	6.74401e-05
							2.94902	4.65951e-06				2.94902	3.58306e-05				2.94902	1.63579e-05				2.94902	0.000117238				2.94902	9.05805e-05				2.94902	0.00010525
							2.95402	4.64931e-06				2.95402	3.81552e-05				2.95402	1.42323e-05				2.95402	2.80091e-05				2.95402	7.86401e-05				2.95402	9.76106e-05
							2.95901	4.93463e-06				2.95901	2.82033e-05				2.95901	1.63625e-05				2.95901	3.07234e-05				2.95901	9.30151e-05				2.95901	7.14162e-05
							2.96401	4.83805e-06				2.96401	3.02899e-05				2.96401	1.43876e-05				2.96401	0.000125531				2.96401	7.93203e-05				2.96401	6.45117e-05
							2.96901	4.97484e-06				2.96901	3.22782e-05				2.96901	1.27125e-05				2.96901	7.26703e-05				2.96901	4.31892e-05				2.96901	5.97388e-05
							2.97401	6.80617e-06				2.97401	3.28342e-05				2.97401	2.15451e-05				2.97401	4.75617e-05				2.97401	5.06889e-05				2.97401	8.1959e-05
							2.97901	6.08896e-06				2.97901	2.58205e-05				2.97901	1.90616e-05				2.97901	2.48209e-05				2.97901	9.53762e-05				2.97901	7.12152e-05
							2.98401	1.04353e-05				2.98401	2.73861e-05				2.98401	9.72277e-06				2.98401	0.000107921				2.98401	6.77275e-05				2.98401	6.9976e-05
							2.989	2.0851e-06				2.989	3.65135e-05				2.989	9.98631e-06				2.989	5.18917e-05				2.989	5.2319e-05				2.989	6.59963e-05
							2.994	1.73887e-06				2.994	3.48291e-05				2.994	1.75448e-05				2.994	1.98112e-05				2.994	0.000129797				2.994	6.18579e-05
							2.999	7.48487e-06				2.999	3.17697e-05				2.999	2.46508e-05				2.999	6.26222e-06				2.999	0.000115325				2.999	6.4622e-05
							3.004	7.59364e-06				3.004	2.80716e-05				3.004	1.57531e-05				3.004	1.68163e-05				3.004	6.08872e-05				3.004	8.63763e-05
							3.009	3.4975e-06				3.009	2.38282e-05				3.009	2.10191e-05				3.009	0.00010976				3.009	0.000102437				3.009	7.46774e-05
							3.014	5.17645e-06				3.014	3.38925e-05				3.014	1.01481e-05				3.014	7.47197e-05				3.014	0.000137249				3.014	6.40153e-05
							3.01899	5.51715e-06				3.01899	2.65577e-05				3.01899	1.95975e-05				3.01899	5.95424e-05				3.01899	7.00437e-05				3.01899	6.64713e-05
							3.02399	8.55423e-06				3.02399	2.8858e-05				3.02399	1.80532e-05				3.02399	0.000147617				3.02399	9.50426e-05				3.02399	6.20919e-05
							3.02899	4.7009e-06				3.02899	4.18327e-05				3.02899	3.10505e-05				3.02899	4.15243e-05				3.02899	4.43831e-05				3.02899	5.42248e-05
							3.03399	2.72099e-06				3.03399	3.4133e-05				3.03399	1.04456e-05				3.03399	0.000114091				3.03399	9.48009e-05				3.03399	6.05007e-05
							3.03899	5.85635e-06				3.03899	3.15407e-05				3.03899	1.26538e-05				3.03899	3.60084e-05				3.03899	8.5257e-05				3.03899	5.60537e-05
							3.04399	4.12197e-06				3.04399	2.89317e-05				3.04399	1.24596e-05				3.04399	3.37521e-05				3.04399	6.65475e-05				3.04399	7.0121e-05
							3.04898	3.16822e-06				3.04898	2.8103e-05				3.04898	2.43137e-05				3.04898	8.9144e-05				3.04898	7.06792e-05				3.04898	6.95534e-05
							3.05398	2.34325e-06				3.05398	3.94614e-05				3.05398	1.54337e-05				3.05398	3.18293e-07				3.05398	7.50476e-05				3.05398	6.42722e-05
							3.05898	5.08108e-06				3.05898	2.95717e-05				3.05898	8.8527e-06				3.05898	0.000161966				3.05898	6.84165e-05				3.05898	8.90903e-05
							3.06398	4.15003e-06				3.06398	3.04473e-05				3.06398	1.40443e-05				3.06398	5.37823e-05				3.06398	6.04397e-05				3.06398	8.09372e-05
							3.06898	8.95911e-06				3.06898	2.55475e-05				3.06898	1.2146e-05				3.06898	0.000166451				3.06898	5.35707e-05				3.06898	7.43176e-05
							3.07398	3.28553e-06				3.07398	2.28181e-05				3.07398	1.65593e-05				3.07398	8.70926e-05				3.07398	9.9219e-05				3.07398	5.56697e-05
							3.07897	6.54892e-06				3.07897	4.59779e-05				3.07897	2.05321e-05				3.07897	0.000106545				3.07897	4.74463e-05				3.07897	6.00514e-05
							3.08397	2.27739e-06				3.08397	3.62037e-05				3.08397	1.98305e-05				3.08397	3.10809e-05				3.08397	9.46824e-05				3.08397	5.71686e-05
							3.08897	1.02252e-05				3.08897	2.39171e-05				3.08897	1.21581e-05				3.08897	3.6806e-05				3.08897	8.98507e-05				3.08897	5.15032e-05
							3.09397	2.88448e-06				3.09397	2.3646e-05				3.09397	7.30193e-06				3.09397	2.72233e-06				3.09397	8.91392e-05				3.09397	5.52317e-05
							3.09897	6.76247e-06				3.09897	3.40725e-05				3.09897	1.63483e-05				3.09897	5.49368e-05				3.09897	0.000108843				3.09897	6.31547e-05
							3.10397	4.58958e-06				3.10397	1.95883e-05				3.10397	1.67379e-05				3.10397	6.05561e-05				3.10397	9.33499e-05				3.10397	6.03791e-05
							3.10896	2.21298e-06				3.10896	3.05945e-05				3.10896	1.83044e-05				3.10896	8.51512e-05				3.10896	6.7401e-05				3.10896	7.05368e-05
							3.11396	7.47331e-06				3.11396	2.78236e-05				3.11396	1.50661e-05				3.11396	5.69655e-05				3.11396	7.79207e-05				3.11396	9.51701e-05
							3.11896	8.51131e-06				3.11896	2.13838e-05				3.11896	7.32962e-06				3.11896	6.23773e-06				3.11896	9.78059e-05				3.11896	8.08754e-05
							3.12396	3.60744e-06				3.12396	2.97501e-05				3.12396	7.98875e-06				3.12396	0.000141101				3.12396	9.62065e-05				3.12396	6.14156e-05
							3.12896	1.64204e-06				3.12896	2.60262e-05				3.12896	1.45194e-05				3.12896	4.74399e-05				3.12896	7.3332e-05				3.12896	6.30541e-05
							3.13396	7.74306e-06				3.13396	3.0805e-05				3.13396	2.06675e-05				3.13396	7.19674e-05				3.13396	7.43799e-05				3.13396	6.49002e-05
							3.13895	1.00368e-05				3.13895	2.72485e-05				3.13895	1.68426e-05				3.13895	3.43858e-05				3.13895	6.42862e-05				3.13895	5.49816e-05
							3.14395	1.34701e-06				3.14395	3.27811e-05				3.14395	1.36064e-05				3.14395	4.74638e-05				3.14395	4.04766e-05				3.14395	7.17143e-05
							3.14895	4.04334e-06				3.14895	3.28617e-05				3.14895	2.0254e-05				3.14895	9.07585e-05				3.14895	5.98903e-05				3.14895	6.52718e-05
							3.15395	6.76236e-06				3.15395	4.0504e-05				3.15395	1.79041e-05				3.15395	9.59206e-05				3.15395	8.97315e-05				3.15395	7.03053e-05
							3.15895	8.1175e-06				3.15895	3.0315e-05				3.15895	2.91571e-05				3.15895	3.8956e-05				3.15895	7.36816e-05				3.15895	6.66621e-05
							3.16395	7.26092e-06				3.16395	2.47391e-05				3.16395	1.57807e-05				3.16395	6.23908e-05				3.16395	6.69335e-05				3.16395	8.08486e-05
							3.16894	6.4548e-06				3.16894	1.99893e-05				3.16894	5.55349e-06				3.16894	1.7939e-05				3.16894	4.38931e-05				3.16894	5.60775e-05
							3.17394	2.46431e-06				3.17394	3.4602e-05				3.17394	1.41943e-05				3.17394	4.10388e-05				3.17394	5.55986e-05				3.17394	5.79851e-05
							3.17894	5.74068e-06				3.17894	3.21865e-05				3.17894	1.05458e-05				3.17894	3.73702e-05				3.17894	7.76947e-05				3.17894	7.28182e-05
							3.18394	4.93275e-06				3.18394	2.81697e-05				3.18394	1.97582e-05				3.18394	9.24438e-05				3.18394	5.33374e-05				3.18394	4.57596e-05
							3.18894	1.81393e-06				3.18894	2.51142e-05				3.18894	1.80478e-05				3.18894	2.93367e-05				3.18894	6.56143e-05				3.18894	4.83958e-05
							3.19394	4.53838e-06				3.19394	2.24825e-05				3.19394	1.38861e-05				3.19394	1.66392e-05				3.19394	6.18028e-05				3.19394	5.49988e-05
							3.19893	2.97286e-06				3.19893	3.81518e-05				3.19893	6.15814e-06				3.19893	7.91954e-05				3.19893	7.75246e-05				3.19893	5.73769e-05
							3.20393	2.30535e-06				3.20393	2.84095e-05				3.20393	1.39925e-05				3.20393	7.18285e-05				3.20393	8.09921e-05				3.20393	6.4957e-05
							3.20893	3.0952e-06				3.20893	2.80942e-05				3.20893	2.24142e-05				3.20893	7.96798e-05				3.20893	2.53869e-05				3.20893	6.50728e-05
							3.21393	3.78816e-06				3.21393	2.22949e-05				3.21393	2.00843e-05				3.21393	2.12484e-05				3.21393	7.44516e-05				3.21393	5.60196e-05
							3.21893	4.54355e-06				3.21893	3.32087e-05				3.21893	1.59999e-05				3.21893	2.28369e-05				3.21893	5.98217e-05				3.21893	5.81577e-05
							3.22393	1.7678e-06				3.22393	2.77165e-05				3.22393	1.14721e-05				3.22393	3.89244e-05				3.22393	2.66763e-05				3.22393	5.62754e-05
							3.22892	3.1551e-06				3.22892	3.54065e-05				3.22892	9.95407e-06				3.22892	3.26463e-05				3.22892	5.95046e-05				3.22892	6.14665e-05
							3.23392	4.25312e-06				3.23392	3.47918e-05				3.23392	1.37297e-05				3.23392	2.36798e-05				3.23392	4.72366e-05				3.23392	6.23582e-05
							3.23892	1.8378e-06				3.23892	3.18715e-05				3.23892	1.23372e-05				3.23892	1.67031e-05				3.23892	7.33496e-05				3.23892	5.38469e-05
							3.24392	4.78119e-06				3.24392	2.97037e-05				3.24392	1.4581e-05				3.24392	1.11192e-05				3.24392	6.53273e-05				3.24392	5.23498e-05
							3.24892	2.75358e-06				3.24892	1.78479e-05				3.24892	8.09613e-06				3.24892	9.30476e-05				3.24892	6.77653e-05				3.24892	4.99739e-05
							3.25392	4.12111e-06				3.25392	2.14843e-05				3.25392	6.18377e-06				3.25392	2.47287e-05				3.25392	6.41965e-05				3.25392	6.02324e-05
							3.25891	9.62034e-06				3.25891	2.04333e-05				3.25891	1.24747e-05				3.25891	2.10683e-05				3.25891	4.52833e-05				3.25891	5.94705e-05
							3.26391	8.98356e-06				3.26391	2.97289e-05				3.26391	2.02364e-05				3.26391	5.99752e-05				3.26391	5.1329e-05				3.26391	5.26839e-05
							3.26891	3.99561e-06				3.26891	3.45402e-05				3.26891	1.38133e-05				3.26891	2.45201e-05				3.26891	5.29088e-05				3.26891	5.41095e-05
							3.27391	7.32341e-06				3.27391	2.45492e-05				3.27391	7.50233e-06				3.27391	3.27757e-05				3.27391	3.16398e-05				3.27391	6.10529e-05
							3.27891	1.12419e-06				3.27891	2.55316e-05				3.27891	4.57286e-06				3.27891	3.10804e-05				3.27891	4.16496e-05				3.27891	6.37906e-05
							3.28391	2.36454e-06				3.28391	2.6733e-05				3.28391	1.63717e-05				3.28391	5.45829e-05				3.28391	3.13629e-05				3.28391	6.53792e-05
							3.2889	5.52124e-06				3.2889	2.7551e-05				3.2889	1.65791e-05				3.2889	4.93893e-05				3.2889	7.6713e-05				3.2889	5.11185e-05
							3.2939	3.2357e-06				3.2939	2.06202e-05				3.2939	1.77307e-05				3.2939	2.16005e-05				3.2939	7.95078e-05				3.2939	6.36521e-05
							3.2989	4.01508e-06				3.2989	2.71121e-05				3.2989	1.02842e-05				3.2989	2.93184e-05				3.2989	7.76535e-05				3.2989	4.0477e-05
							3.3039	1.60459e-06				3.3039	3.75957e-05				3.3039	1.23933e-05				3.3039	6.89193e-05				3.3039	4.07907e-05				3.3039	4.58624e-05
							3.3089	4.61275e-06				3.3089	2.73594e-05				3.3089	1.61948e-05				3.3089	9.64084e-05				3.3089	5.6219e-05				3.3089	4.16969e-05
							3.3139	1.15914e-05				3.3139	2.18159e-05				3.3139	1.8533e-05				3.3139	4.96806e-05				3.3139	7.36094e-05				3.3139	6.59903e-05
							3.31889	5.39507e-06				3.31889	3.44561e-05				3.31889	1.48653e-05				3.31889	4.32348e-05				3.31889	7.47927e-05				3.31889	5.65415e-05
							3.32389	9.17166e-06				3.32389	2.51939e-05				3.32389	5.34666e-06				3.32389	5.50088e-06				3.32389	6.78172e-05				3.32389	6.7707e-05
							3.32889	2.63389e-06				3.32889	2.30678e-05				3.32889	1.79396e-05				3.32889	2.65332e-05				3.32889	5.80263e-05				3.32889	6.36435e-05
							3.33389	2.46487e-06				3.33389	2.60316e-05				3.33389	1.0598e-05				3.33389	4.29981e-05				3.33389	5.23214e-05				3.33389	6.23645e-05
							3.33889	5.3422e-06				3.33889	2.3268e-05				3.33889	1.5257e-05				3.33889	0.000157859				3.33889	6.99899e-05				3.33889	5.15481e-05
							3.34389	5.83143e-06				3.34389	3.06437e-05				3.34389	1.76618e-05				3.34389	2.66751e-05				3.34389	5.24488e-05				3.34389	4.81212e-05
							3.34888	5.20383e-06				3.34888	2.40576e-05				3.34888	1.28081e-05				3.34888	3.66261e-05				3.34888	5.28343e-05				3.34888	4.3763e-05
							3.35388	1.20138e-05				3.35388	2.66029e-05				3.35388	9.20646e-06				3.35388	5.93409e-06				3.35388	6.62906e-05				3.35388	4.95261e-05
							3.35888	3.30277e-06				3.35888	2.14217e-05				3.35888	1.23113e-05				3.35888	2.14066e-05				3.35888	8.32714e-05				3.35888	5.04452e-05
							3.36388	2.13423e-06				3.36388	2.7317e-05				3.36388	1.91721e-05				3.36388	4.49806e-05				3.36388	4.30007e-05				3.36388	4.61276e-05
							3.36888	4.97021e-06				3.36888	2.76893e-05				3.36888	1.71935e-05				3.36888	4.00362e-05				3.36888	4.08839e-05				3.36888	6.00676e-05
							3.37388	5.75731e-06				3.37388	2.82885e-05				3.37388	1.74553e-05				3.37388	9.021e-05				3.37388	6.10875e-05				3.37388	6.2035e-05
							3.37887	6.73899e-06				3.37887	2.37582e-05				3.37887	1.47283e-05				3.37887	5.70319e-05				3.37887	6.48861e-05				3.37887	7.08689e-05
							3.38387	2.14788e-06				3.38387	2.85419e-05				3.38387	9.23346e-06				3.38387	7.41201e-05				3.38387	3.6613e-05				3.38387	5.3526e-05
							3.38887	2.69264e-06				3.38887	2.75802e-05				3.38887	1.51447e-05				3.38887	0.000116605				3.38887	3.66847e-05				3.38887	6.39658e-05
							3.39387	1.90842e-06				3.39387	3.75652e-05				3.39387	1.76224e-05				3.39387	8.19891e-05				3.39387	6.39481e-05				3.39387	5.81687e-05
							3.39887	1.65749e-06				3.39887	2.28889e-05				3.39887	2.37581e-05				3.39887	1.26326e-05				3.39887	4.76833e-05				3.39887	5.37817e-05
							3.40387	4.32653e-06				3.40387	2.91978e-05				3.40387	1.45298e-05				3.40387	1.81527e-05				3.40387	7.06758e-05				3.40387	5.92866e-05
							3.40886	6.77881e-06				3.40886	1.75286e-05				3.40886	3.86501e-06				3.40886	1.91095e-05				3.40886	5.48157e-05				3.40886	5.76668e-05
							3.41386	5.47004e-06				3.41386	2.08579e-05				3.41386	1.55336e-05				3.41386	7.80392e-05				3.41386	5.06228e-05				3.41386	4.99254e-05
							3.41886	6.99281e-06				3.41886	1.59699e-05				3.41886	1.66272e-05				3.41886	6.3072e-05				3.41886	7.49158e-05				3.41886	5.52758e-05
							3.42386	3.89893e-06				3.42386	2.73953e-05				3.42386	2.04243e-05				3.42386	5.68279e-05				3.42386	6.27165e-05				3.42386	5.85716e-05
							3.42886	6.3479e-06				3.42886	2.31394e-05				3.42886	1.37907e-05				3.42886	3.97652e-05				3.42886	6.65444e-05				3.42886	5.78032e-05
							3.43386	3.3084e-06				3.43386	2.5738e-05				3.43386	7.14975e-06				3.43386	6.3356e-05				3.43386	6.37666e-05				3.43386	5.01538e-05
							3.43885	5.30996e-06				3.43885	2.90193e-05				3.43885	1.26682e-05				3.43885	9.69426e-05				3.43885	7.97805e-05				3.43885	6.40598e-05
							3.44385	1.05697e-06				3.44385	2.56371e-05				3.44385	1.73565e-05				3.44385	5.75875e-05				3.44385	4.7944e-05				3.44385	5.31061e-05
							3.44885	4.74204e-06				3.44885	3.38464e-05				3.44885	1.51092e-05				3.44885	6.00435e-06				3.44885	4.69787e-05				3.44885	4.44603e-05
							3.45385	4.15691e-06				3.45385	1.87386e-05				3.45385	1.10961e-05				3.45385	4.70486e-05				3.45385	7.07225e-05				3.45385	5.12199e-05
							3.45885	2.94775e-06				3.45885	3.36521e-05				3.45885	1.45903e-05				3.45885	4.32427e-05				3.45885	5.26997e-05				3.45885	6.31607e-05
							3.46385	2.59242e-06				3.46385	2.32941e-05				3.46385	7.91276e-06				3.46385	5.94171e-05				3.46385	6.72953e-05				3.46385	5.09821e-05
							3.46884	7.44168e-06				3.46884	1.5716e-05				3.46884	1.64528e-05				3.46884	7.2889e-05				3.46884	3.90738e-05				3.46884	4.8255e-05
							3.47384	5.20148e-06				3.47384	2.08677e-05				3.47384	1.43784e-05				3.47384	7.14841e-05				3.47384	4.07277e-05				3.47384	4.97379e-05
							3.47884	6.06816e-06				3.47884	2.57373e-05				3.47884	1.76993e-05				3.47884	7.16414e-05				3.47884	5.60018e-05				3.47884	6.10187e-05
							3.48384	1.58148e-06				3.48384	3.45528e-05				3.48384	1.28407e-05				3.48384	2.47716e-05				3.48384	7.60288e-05				3.48384	7.12556e-05
							3.48884	4.20789e-06				3.48884	2.17681e-05				3.48884	1.70839e-05				3.48884	3.99502e-05				3.48884	4.83499e-05				3.48884	7.3858e-05
							3.49384	4.03043e-06				3.49384	2.99491e-05				3.49384	9.42308e-06				3.49384	2.48018e-05				3.49384	5.55793e-05				3.49384	4.75143e-05
							3.49883	1.74826e-06				3.49883	3.0877e-05				3.49883	2.16427e-05				3.49883	5.96922e-05				3.49883	5.72495e-05				3.49883	5.73597e-05
							3.50383	6.05862e-06				3.50383	2.26487e-05				3.50383	1.19427e-05				3.50383	2.86624e-05				3.50383	5.45418e-05				3.50383	5.08094e-05
							3.50883	5.69759e-06				3.50883	1.86295e-05				3.50883	1.17236e-05				3.50883	1.10202e-05				3.50883	4.25393e-05				3.50883	5.66733e-05
							3.51383	4.83417e-06				3.51383	2.55699e-05				3.51383	9.2465e-06				3.51383	6.33235e-05				3.51383	5.12202e-05				3.51383	5.11239e-05
							3.51883	4.78682e-06				3.51883	2.08603e-05				3.51883	9.54283e-06				3.51883	4.64991e-05				3.51883	4.10746e-05				3.51883	5.72816e-05
							3.52383	5.3838e-06				3.52383	1.54427e-05				3.52383	2.18052e-05				3.52383	5.50206e-05				3.52383	5.04636e-05				3.52383	5.1924e-05
							3.52882	2.61745e-06				3.52882	3.64698e-05				3.52882	1.82537e-05				3.52882	5.00898e-05				3.52882	5.47718e-05				3.52882	5.77938e-05
							3.53382	5.56793e-06				3.53382	3.07816e-05				3.53382	1.69293e-05				3.53382	5.24942e-05				3.53382	5.62433e-05				3.53382	6.86258e-05
							3.53882	3.73721e-06				3.53882	2.00859e-05				3.53882	1.45809e-05				3.53882	5.49679e-06				3.53882	4.38471e-05				3.53882	6.74142e-05
							3.54382	2.05374e-06				3.54382	3.16277e-05				3.54382	9.04469e-06				3.54382	7.06937e-05				3.54382	4.06987e-05				3.54382	6.19688e-05
							3.54882	3.89321e-06				3.54882	2.17059e-05				3.54882	1.69319e-05				3.54882	1.63807e-05				3.54882	2.44314e-05				3.54882	6.2785e-05
							3.55382	1.59265e-06				3.55382	1.91537e-05				3.55382	2.48169e-05				3.55382	6.10305e-05				3.55382	4.74023e-05				3.55382	4.16905e-05
							3.55881	5.13781e-06				3.55881	2.94612e-05				3.55881	1.09112e-05				3.55881	1.52417e-05				3.55881	4.16883e-05				3.55881	3.08879e-05
							3.56381	3.28497e-06				3.56381	2.07351e-05				3.56381	1.49978e-05				3.56381	2.38131e-05				3.56381	5.04498e-05				3.56381	4.99164e-05
							3.56881	2.72871e-06				3.56881	2.34602e-05				3.56881	1.20943e-05				3.56881	3.20046e-05				3.56881	3.62174e-05				3.56881	4.25483e-05
							3.57381	2.82164e-06				3.57381	2.3985e-05				3.57381	1.10924e-05				3.57381	7.52278e-05				3.57381	6.42337e-05				3.57381	5.02392e-05
							3.57881	4.98036e-06				3.57881	2.80129e-05				3.57881	1.9266e-05				3.57881	0.000115814				3.57881	4.82612e-05				3.57881	4.42051e-05
							3.58381	6.23702e-06				3.58381	2.77385e-05				3.58381	1.76792e-05				3.58381	7.66822e-06				3.58381	4.22633e-05				3.58381	5.18968e-05
							3.5888	4.75151e-06				3.5888	1.81977e-05				3.5888	1.69552e-05				3.5888	1.58155e-05				3.5888	3.5247e-05				3.5888	5.78252e-05
							3.5938	6.81645e-06				3.5938	2.07296e-05				3.5938	1.128e-05				3.5938	2.89445e-05				3.5938	5.23651e-05				3.5938	6.85457e-05
							3.5988	5.09404e-06				3.5988	2.75373e-05				3.5988	1.14933e-05				3.5988	5.01029e-05				3.5988	4.89785e-05				3.5988	6.0525e-05
							3.6038	5.5647e-06				3.6038	2.47442e-05				3.6038	1.61615e-05				3.6038	1.54018e-05				3.6038	6.78545e-05				3.6038	5.57902e-05
							3.6088	3.62961e-06				3.6088	2.84522e-05				3.6088	2.16499e-05				3.6088	2.59175e-05				3.6088	3.20361e-05				3.6088	3.81133e-05
							3.6138	2.2754e-06				3.6138	2.28075e-05				3.6138	1.18746e-05				3.6138	1.82946e-05				3.6138	4.31013e-05				3.6138	5.1776e-05
							3.61879	4.04734e-06				3.61879	3.38362e-05				3.61879	1.09535e-05				3.61879	6.1169e-05				3.61879	6.50689e-05				3.61879	4.07492e-05
							3.62379	2.8785e-06				3.62379	2.6719e-05				3.62379	7.81134e-06				3.62379	2.41783e-05				3.62379	7.51989e-05				3.62379	3.74858e-05
							3.62879	2.63771e-06				3.62879	1.903e-05				3.62879	1.22412e-05				3.62879	6.01118e-05				3.62879	7.52499e-05				3.62879	4.84302e-05
							3.63379	2.51482e-06				3.63379	1.99955e-05				3.63379	1.77651e-05				3.63379	1.58366e-05				3.63379	5.74786e-05				3.63379	5.98969e-05
							3.63879	9.39474e-07				3.63879	1.99375e-05				3.63879	1.89852e-05				3.63879	1.238e-05				3.63879	5.43267e-05				3.63879	4.86505e-05
							3.64379	2.45295e-06				3.64379	2.25558e-05				3.64379	8.52373e-06				3.64379	1.65285e-05				3.64379	5.18027e-05				3.64379	5.66796e-05
							3.64878	2.23088e-06				3.64878	1.98567e-05				3.64878	1.23111e-05				3.64878	9.86799e-06				3.64878	5.64276e-05				3.64878	5.58836e-05
							3.65378	5.63749e-06				3.65378	3.30124e-05				3.65378	1.22337e-05				3.65378	3.7795e-05				3.65378	7.8375e-05				3.65378	4.81172e-05
							3.65878	2.93297e-06				3.65878	2.27655e-05				3.65878	9.936e-06				3.65878	3.25938e-05				3.65878	4.42642e-05				3.65878	5.43153e-05
							3.66378	2.60706e-06				3.66378	2.43524e-05				3.66378	1.08207e-05				3.66378	5.2143e-05				3.66378	5.35573e-05				3.66378	4.63406e-05
							3.66878	3.5219e-06				3.66878	2.07886e-05				3.66878	9.61498e-06				3.66878	2.1422e-05				3.66878	5.99759e-05				3.66878	5.03749e-05
							3.67378	5.51516e-06				3.67378	2.33874e-05				3.67378	6.56401e-06				3.67378	3.63027e-05				3.67378	4.28825e-05				3.67378	2.96546e-05
							3.67877	2.30968e-06				3.67877	2.3066e-05				3.67877	7.84628e-06				3.67877	2.95964e-05				3.67877	5.04147e-05				3.67877	4.2467e-05
							3.68377	3.06549e-06				3.68377	2.48664e-05				3.68377	1.19762e-05				3.68377	5.05618e-06				3.68377	7.43763e-05				3.68377	5.33074e-05
							3.68877	4.06348e-06				3.68877	2.2986e-05				3.68877	2.17603e-05				3.68877	1.40135e-05				3.68877	6.14994e-05				3.68877	4.82663e-05
							3.69377	2.93897e-06				3.69377	2.15532e-05				3.69377	1.65898e-05				3.69377	4.79164e-05				3.69377	4.25607e-05				3.69377	5.13315e-05
							3.69877	2.75208e-06				3.69877	2.90445e-05				3.69877	8.17816e-06				3.69877	2.07827e-05				3.69877	6.17068e-05				3.69877	4.83251e-05
							3.70377	4.18085e-06				3.70377	1.9302e-05				3.70377	8.23507e-06				3.70377	5.91323e-05				3.70377	7.44399e-05				3.70377	4.78611e-05
							3.70876	1.8289e-06				3.70876	1.78071e-05				3.70876	1.66881e-05				3.70876	2.9505e-05				3.70876	6.71498e-05				3.70876	4.88616e-05
							3.71376	3.52048e-06				3.71376	2.13992e-05				3.71376	1.7589e-05				3.71376	7.17469e-05				3.71376	5.98701e-05				3.71376	5.87667e-05
							3.71876	2.63791e-06				3.71876	1.52855e-05				3.71876	1.09111e-05				3.71876	4.54185e-05				3.71876	4.31662e-05				3.71876	4.39544e-05
							3.72376	1.78985e-06				3.72376	2.84208e-05				3.72376	1.11925e-05				3.72376	1.38946e-05				3.72376	5.0748e-05				3.72376	4.41321e-05
							3.72876	2.87919e-06				3.72876	2.47058e-05				3.72876	1.13785e-05				3.72876	2.14056e-05				3.72876	6.29023e-05				3.72876	4.20397e-05
							3.73376	1.71314e-06				3.73376	1.89558e-05				3.73376	1.16723e-05				3.73376	2.09324e-05				3.73376	5.07053e-05				3.73376	5.32903e-05
							3.73875	4.54167e-06				3.73875	2.70926e-05				3.73875	1.15021e-05				3.73875	5.59872e-05				3.73875	6.8603e-05				3.73875	5.65491e-05
							3.74375	6.31625e-06				3.74375	2.65108e-05				3.74375	1.50251e-05				3.74375	1.85338e-05				3.74375	6.08114e-05				3.74375	4.70365e-05
							3.74875	1.57398e-06				3.74875	2.2515e-05				3.74875	7.79435e-06				3.74875	3.07616e-05				3.74875	4.62312e-05				3.74875	5.91964e-05
							3.75375	5.16426e-06				3.75375	2.38661e-05				3.75375	7.2507e-06				3.75375	4.07895e-05				3.75375	5.20282e-05				3.75375	5.54029e-05
							3.75875	2.00255e-06				3.75875	3.29329e-05				3.75875	8.08791e-06				3.75875	6.44307e-05				3.75875	7.53112e-05				3.75875	5.08653e-05
							3.76375	2.81983e-06				3.76375	1.80001e-05				3.76375	1.50017e-05				3.76375	2.79037e-05				3.76375	7.21086e-05				3.76375	5.48494e-05
							3.76874	9.75364e-06				3.76874	1.82517e-05				3.76874	1.4923e-05				3.76874	5.49039e-05				3.76874	5.54378e-05				3.76874	6.3043e-05
							3.77374	4.78545e-06				3.77374	2.13413e-05				3.77374	1.1424e-05				3.77374	4.35161e-06				3.77374	4.30408e-05				3.77374	3.82542e-05
							3.77874	2.90792e-06				3.77874	1.97586e-05				3.77874	9.205e-06				3.77874	2.70329e-05				3.77874	6.26e-05				3.77874	3.4375e-05
							3.78374	5.12052e-06				3.78374	1.94161e-05				3.78374	5.73328e-06				3.78374	5.90001e-05				3.78374	3.46225e-05				3.78374	3.21569e-05
							3.78874	5.33866e-06				3.78874	2.5102e-05				3.78874	1.43589e-05				3.78874	6.10839e-05				3.78874	4.15536e-05				3.78874	3.78608e-05
							3.79374	3.0084e-06				3.79374	1.95852e-05				3.79374	1.15372e-05				3.79374	7.03978e-05				3.79374	3.66444e-05				3.79374	4.11335e-05
							3.79873	4.04907e-06				3.79873	2.13072e-05				3.79873	9.61495e-06				3.79873	5.44639e-05				3.79873	5.78021e-05				3.79873	5.88442e-05
							3.80373	2.37459e-06				3.80373	2.50921e-05				3.80373	1.02558e-05				3.80373	2.93919e-05				3.80373	4.47915e-05				3.80373	4.5975e-05
							3.80873	4.78643e-06				3.80873	2.54653e-05				3.80873	6.67281e-06				3.80873	3.33406e-05				3.80873	4.91985e-05				3.80873	4.49438e-05
							3.81373	3.14439e-06				3.81373	2.16535e-05				3.81373	7.01419e-06				3.81373	5.11166e-05				3.81373	5.15469e-05				3.81373	5.33479e-05
							3.81873	3.8014e-06				3.81873	2.04229e-05				3.81873	1.42446e-05				3.81873	4.38676e-05				3.81873	5.14321e-05				3.81873	3.3532e-05
							3.82373	3.2244e-06				3.82373	1.9403e-05				3.82373	5.2263e-06				3.82373	8.02835e-06				3.82373	5.54808e-05				3.82373	3.42735e-05
							3.82872	2.0755e-06				3.82872	1.55553e-05				3.82872	1.35457e-05				3.82872	3.67493e-05				3.82872	4.4302e-05				3.82872	3.9088e-05
							3.83372	1.35287e-06				3.83372	2.75801e-05				3.83372	6.80129e-06				3.83372	3.733e-05				3.83372	4.05257e-05				3.83372	3.47365e-05
							3.83872	2.73437e-06				3.83872	2.17087e-05				3.83872	1.30529e-05				3.83872	4.23174e-05				3.83872	5.55736e-05				3.83872	2.67166e-05
							3.84372	2.6535e-06				3.84372	2.02651e-05				3.84372	1.29915e-05				3.84372	2.23465e-05				3.84372	5.57865e-05				3.84372	4.21564e-05
							3.84872	3.25446e-06				3.84872	2.58938e-05				3.84872	1.94124e-05				3.84872	1.74607e-05				3.84872	4.15421e-05				3.84872	4.58083e-05
							3.85372	2.87811e-06				3.85372	3.49695e-05				3.85372	1.65087e-05				3.85372	4.00902e-05				3.85372	4.78023e-05				3.85372	4.53231e-05
							3.85871	4.17496e-06				3.85871	2.26242e-05				3.85871	8.65341e-06				3.85871	6.37561e-05				3.85871	4.07346e-05				3.85871	4.71179e-05
							3.86371	4.08732e-06				3.86371	2.47845e-05				3.86371	1.5178e-05				3.86371	2.72685e-05				3.86371	3.5217e-05				3.86371	4.54827e-05
							3.86871	4.46422e-06				3.86871	1.73853e-05				3.86871	7.53918e-06				3.86871	3.8947e-05				3.86871	6.83564e-05				3.86871	4.51283e-05
							3.87371	2.19121e-06				3.87371	1.84583e-05				3.87371	7.75426e-06				3.87371	7.12986e-06				3.87371	5.49668e-05				3.87371	4.04848e-05
							3.87871	3.85364e-06				3.87871	2.11729e-05				3.87871	1.19583e-05				3.87871	3.28997e-05				3.87871	5.81033e-05				3.87871	4.60586e-05
							3.88371	4.54232e-06				3.88371	2.77988e-05				3.88371	9.83464e-06				3.88371	2.65748e-05				3.88371	4.57223e-05				3.88371	5.06399e-05
							3.8887	1.40135e-06				3.8887	2.27953e-05				3.8887	1.165e-05				3.8887	2.95761e-05				3.8887	4.09338e-05				3.8887	3.98981e-05
							3.8937	3.47224e-06				3.8937	2.33976e-05				3.8937	6.45006e-06				3.8937	7.58464e-05				3.8937	3.5351e-05				3.8937	4.37547e-05
							3.8987	2.27804e-06				3.8987	2.13718e-05				3.8987	1.22165e-05				3.8987	2.64936e-05				3.8987	3.88284e-05				3.8987	4.82927e-05
							3.9037	1.70475e-06				3.9037	1.9588e-05				3.9037	1.55137e-05				3.9037	4.60504e-05				3.9037	4.25909e-05				3.9037	5.60369e-05
							3.9087	4.50108e-06				3.9087	2.37339e-05				3.9087	6.72551e-06				3.9087	3.30564e-05				3.9087	3.56129e-05				3.9087	5.21942e-05
							3.9137	2.12418e-06				3.9137	1.95471e-05				3.9137	7.6508e-06				3.9137	2.43702e-05				3.9137	5.88417e-05				3.9137	4.77178e-05
							3.91869	2.5601e-06				3.91869	2.04946e-05				3.91869	7.35085e-06				3.91869	2.60415e-05				3.91869	4.25739e-05				3.91869	4.41625e-05
							3.92369	5.76506e-06				3.92369	1.79438e-05				3.92369	1.24576e-05				3.92369	2.07508e-05				3.92369	3.76771e-05				3.92369	5.50445e-05
							3.92869	3.69756e-06				3.92869	2.70972e-05				3.92869	1.25968e-05				3.92869	1.30535e-05				3.92869	5.35732e-05				3.92869	3.79402e-05
							3.93369	3.30309e-06				3.93369	2.59704e-05				3.93369	1.59252e-05				3.93369	2.91342e-05				3.93369	4.20137e-05				3.93369	4.50643e-05
							3.93869	5.08398e-06				3.93869	2.23953e-05				3.93869	8.98828e-06				3.93869	1.3431e-05				3.93869	5.19371e-05				3.93869	3.86524e-05
							3.94369	2.47546e-06				3.94369	1.9194e-05				3.94369	6.78347e-06				3.94369	8.06377e-05				3.94369	4.79722e-05				3.94369	3.72938e-05
							3.94868	5.05689e-06				3.94868	1.79074e-05				3.94868	1.38106e-05				3.94868	3.70373e-05				3.94868	3.85366e-05				3.94868	4.16776e-05
							3.95368	3.99663e-06				3.95368	1.4118e-05				3.95368	6.87193e-06				3.95368	6.38648e-05				3.95368	6.08488e-05				3.95368	3.52312e-05
							3.95868	5.91798e-06				3.95868	1.52221e-05				3.95868	7.58525e-06				3.95868	1.34831e-05				3.95868	3.51691e-05				3.95868	5.13722e-05
							3.96368	3.33989e-06				3.96368	2.73041e-05				3.96368	1.26008e-05				3.96368	3.65707e-05				3.96368	6.35801e-05				3.96368	4.61133e-05
							3.96868	3.71149e-06				3.96868	2.00725e-05				3.96868	1.22022e-05				3.96868	2.72259e-05				3.96868	5.28552e-05				3.96868	4.78875e-05
							3.97368	2.63978e-06				3.97368	2.07541e-05				3.97368	1.50878e-05				3.97368	8.92133e-05				3.97368	4.11573e-05				3.97368	6.07126e-05
							3.97867	3.68888e-06				3.97867	2.0897e-05				3.97867	1.01543e-05				3.97867	1.65228e-05				3.97867	5.80863e-05				3.97867	5.26207e-05
							3.98367	4.14346e-06				3.98367	1.68147e-05				3.98367	1.43244e-05				3.98367	5.89297e-05				3.98367	3.76224e-05				3.98367	3.68238e-05
							3.98867	2.64738e-06				3.98867	1.96941e-05				3.98867	6.63413e-06				3.98867	1.91325e-05				3.98867	2.98029e-05				3.98867	4.74176e-05
							3.99367	2.35411e-06				3.99367	2.26542e-05				3.99367	7.25715e-06				3.99367	3.22163e-05				3.99367	6.23932e-05				3.99367	4.74375e-05
							3.99867	3.13181e-06				3.99867	1.74158e-05				3.99867	1.38316e-05				3.99867	2.85386e-05				3.99867	5.72849e-05				3.99867	4.5316e-05
							4.00367	2.64782e-06				4.00367	1.79837e-05				4.00367	1.17702e-05				4.00367	1.74053e-05				4.00367	4.76859e-05				4.00367	4.38213e-05
							4.00866	3.98683e-06				4.00866	2.2737e-05				4.00866	1.4035e-05				4.00866	1.03635e-05				4.00866	5.32701e-05				4.00866	5.2691e-05
							4.01366	2.01564e-06				4.01366	1.79811e-05				4.01366	1.23131e-05				4.01366	2.14201e-05				4.01366	4.54952e-05				4.01366	3.17538e-05
							4.01866	2.84268e-06				4.01866	2.17866e-05				4.01866	9.84882e-06				4.01866	3.39397e-05				4.01866	5.19951e-05				4.01866	4.3068e-05
							4.02366	3.9113e-06				4.02366	3.09115e-05				4.02366	6.95466e-06				4.02366	3.6119e-05				4.02366	4.08747e-05				4.02366	4.23121e-05
							4.02866	3.39377e-06				4.02866	1.83665e-05				4.02866	1.4781e-05				4.02866	5.7245e-05				4.02866	4.67111e-05				4.02866	3.84026e-05
							4.03366	2.45959e-06				4.03366	1.92793e-05				4.03366	1.44019e-05				4.03366	4.32967e-05				4.03366	2.71806e-05				4.03366	3.89248e-05
							4.03865	3.74902e-06				4.03865	1.86278e-05				4.03865	1.68694e-05				4.03865	2.19543e-05				4.03865	5.94541e-05				4.03865	4.05949e-05
							4.04365	1.49534e-06				4.04365	2.29532e-05				4.04365	4.65547e-06				4.04365	1.66278e-05				4.04365	6.81482e-05				4.04365	3.03165e-05
							4.04865	6.18573e-06				4.04865	1.71118e-05				4.04865	1.02288e-05				4.04865	5.09106e-05				4.04865	5.04584e-05				4.04865	2.98446e-05
							4.05365	2.74294e-06				4.05365	1.58889e-05				4.05365	7.98789e-06				4.05365	2.46247e-05				4.05365	3.58362e-05				4.05365	3.34777e-05
							4.05865	9.48091e-07				4.05865	2.29522e-05				4.05865	1.86579e-05				4.05865	1.45199e-05				4.05865	7.50319e-05				4.05865	4.53671e-05
							4.06365	6.53771e-06				4.06365	2.422e-05				4.06365	8.29728e-06				4.06365	1.65233e-05				4.06365	5.01795e-05				4.06365	4.64499e-05
							4.06864	2.39345e-06				4.06864	1.19315e-05				4.06864	1.01227e-05				4.06864	3.88474e-05				4.06864	4.7117e-05				4.06864	3.55264e-05
							4.07364	1.39192e-06				4.07364	1.70462e-05				4.07364	5.67567e-06				4.07364	1.56867e-05				4.07364	5.89635e-05				4.07364	3.61711e-05
							4.07864	5.45746e-06				4.07864	1.52658e-05				4.07864	1.27875e-05				4.07864	1.50078e-05				4.07864	4.39754e-05				4.07864	4.73739e-05
							4.08364	2.25301e-06				4.08364	9.00868e-06				4.08364	1.41763e-05				4.08364	2.24758e-05				4.08364	2.97062e-05				4.08364	3.00738e-05
							4.08864	3.93673e-06				4.08864	1.76312e-05				4.08864	9.88143e-06				4.08864	2.59735e-05				4.08864	3.68403e-05				4.08864	3.04632e-05
							4.09364	5.48311e-06				4.09364	2.12325e-05				4.09364	6.24131e-06				4.09364	3.06037e-05				4.09364	4.19229e-05				4.09364	3.78039e-05
							4.09863	3.30655e-06				4.09863	1.80566e-05				4.09863	1.10914e-05				4.09863	2.95714e-05				4.09863	4.23218e-05				4.09863	3.34315e-05
							4.10363	5.19453e-06				4.10363	2.13075e-05				4.10363	1.37763e-05				4.10363	1.18682e-05				4.10363	4.18771e-05				4.10363	4.71295e-05
							4.10863	1.70152e-06				4.10863	2.19253e-05				4.10863	1.68402e-05				4.10863	5.44924e-05				4.10863	3.21846e-05				4.10863	4.9612e-05
							4.11363	1.82793e-06				4.11363	1.87696e-05				4.11363	6.44597e-06				4.11363	1.10432e-05				4.11363	2.99816e-05				4.11363	6.20473e-05
							4.11863	2.40538e-06				4.11863	1.43738e-05				4.11863	1.0513e-05				4.11863	4.01383e-05				4.11863	5.38361e-05				4.11863	4.2303e-05
							4.12363	1.83101e-06				4.12363	2.28375e-05				4.12363	1.03278e-05				4.12363	2.51655e-05				4.12363	5.23646e-05				4.12363	4.55938e-05
							4.12862	3.05181e-06				4.12862	2.0479e-05				4.12862	4.56664e-06				4.12862	4.37607e-05				4.12862	5.52885e-05				4.12862	3.66432e-05
							4.13362	2.61177e-06				4.13362	1.86545e-05				4.13362	9.75896e-06				4.13362	3.03334e-05				4.13362	5.22288e-05				4.13362	3.80348e-05
							4.13862	5.08264e-06				4.13862	1.84114e-05				4.13862	9.71951e-06				4.13862	3.6015e-05				4.13862	4.03617e-05				4.13862	3.69086e-05
							4.14362	3.89375e-06				4.14362	1.92213e-05				4.14362	1.48035e-05				4.14362	1.92531e-05				4.14362	3.63812e-05				4.14362	3.14089e-05
							4.14862	2.68629e-06				4.14862	1.88657e-05				4.14862	8.31357e-06				4.14862	2.97887e-05				4.14862	3.92451e-05				4.14862	3.32007e-05
							4.15362	3.34765e-06				4.15362	1.37277e-05				4.15362	6.53002e-06				4.15362	1.52112e-05				4.15362	2.74547e-05				4.15362	3.0747e-05
							4.15861	1.82457e-06				4.15861	2.33052e-05				4.15861	1.08059e-05				4.15861	4.192e-05				4.15861	4.8523e-05				4.15861	3.38971e-05
							4.16361	4.35397e-06				4.16361	2.08276e-05				4.16361	1.086e-05				4.16361	4.15881e-05				4.16361	6.04262e-05				4.16361	4.62862e-05
							4.16861	1.05572e-06				4.16861	2.42891e-05				4.16861	1.41274e-05				4.16861	2.36429e-05				4.16861	4.06745e-05				4.16861	4.80088e-05
							4.17361	2.0807e-06				4.17361	1.95574e-05				4.17361	1.07382e-05				4.17361	1.79173e-05				4.17361	2.9139e-05				4.17361	3.63864e-05
							4.17861	1.5221e-06				4.17861	1.65824e-05				4.17861	9.95785e-06				4.17861	1.50854e-05				4.17861	4.24988e-05				4.17861	4.65733e-05
							4.18361	1.85445e-06				4.18361	1.84562e-05				4.18361	1.47509e-05				4.18361	3.54864e-05				4.18361	4.49323e-05				4.18361	3.36136e-05
							4.1886	3.27641e-06				4.1886	1.89003e-05				4.1886	8.41979e-06				4.1886	5.72265e-05				4.1886	2.37656e-05				4.1886	4.36202e-05
							4.1936	4.51184e-06				4.1936	1.65012e-05				4.1936	1.35572e-05				4.1936	1.08293e-05				4.1936	2.65944e-05				4.1936	4.36859e-05
							4.1986	1.64736e-06				4.1986	1.67265e-05				4.1986	1.13169e-05				4.1986	1.94764e-05				4.1986	2.7602e-05				4.1986	3.59002e-05
							4.2036	3.25732e-06				4.2036	1.58353e-05				4.2036	9.47726e-06				4.2036	2.48673e-05				4.2036	3.67605e-05				4.2036	3.68795e-05
							4.2086	2.95379e-06				4.2086	1.28497e-05				4.2086	6.54671e-06				4.2086	5.5478e-05				4.2086	4.17359e-05				4.2086	3.86284e-05
							4.2136	3.93118e-06				4.2136	2.35367e-05				4.2136	9.45672e-06				4.2136	4.23432e-05				4.2136	4.59875e-05				4.2136	3.62123e-05
							4.21859	1.7925e-06				4.21859	1.90705e-05				4.21859	1.41314e-05				4.21859	2.16625e-05				4.21859	4.80424e-05				4.21859	4.32108e-05
							4.22359	1.61118e-06				4.22359	1.80683e-05				4.22359	7.146e-06				4.22359	5.63842e-05				4.22359	4.00903e-05				4.22359	4.08184e-05
							4.22859	2.18212e-06				4.22859	2.17242e-05				4.22859	1.1273e-05				4.22859	2.66035e-05				4.22859	4.84782e-05				4.22859	4.32661e-05
							4.23359	2.01978e-06				4.23359	1.69293e-05				4.23359	5.09643e-06				4.23359	3.03577e-05				4.23359	2.15234e-05				4.23359	4.13542e-05
							4.23859	1.74279e-06				4.23859	1.45029e-05				4.23859	1.04598e-05				4.23859	1.32756e-05				4.23859	3.72701e-05				4.23859	4.20946e-05
							4.24359	3.0461e-06				4.24359	1.81984e-05				4.24359	1.11855e-05				4.24359	1.27493e-05				4.24359	4.37523e-05				4.24359	4.20781e-05
							4.24858	2.04014e-06				4.24858	1.95003e-05				4.24858	6.19019e-06				4.24858	2.12877e-05				4.24858	3.86054e-05				4.24858	3.88135e-05
							4.25358	3.41736e-06				4.25358	2.386e-05				4.25358	1.34783e-05				4.25358	2.22762e-05				4.25358	3.83282e-05				4.25358	3.49476e-05
							4.25858	3.57071e-06				4.25858	1.60912e-05				4.25858	3.67487e-06				4.25858	2.02305e-05				4.25858	5.83133e-05				4.25858	3.83181e-05
							4.26358	1.28121e-06				4.26358	2.34341e-05				4.26358	8.90442e-06				4.26358	3.46651e-05				4.26358	4.2447e-05				4.26358	3.5061e-05
							4.26858	1.9415e-06				4.26858	1.83432e-05				4.26858	1.46166e-05				4.26858	4.54843e-05				4.26858	4.04293e-05				4.26858	3.92411e-05
							4.27358	1.28855e-06				4.27358	1.76694e-05				4.27358	1.68456e-05				4.27358	2.69387e-05				4.27358	3.38729e-05				4.27358	3.85499e-05
							4.27857	2.4224e-06				4.27857	2.52075e-05				4.27857	7.54743e-06				4.27857	1.98598e-05				4.27857	5.78409e-05				4.27857	4.14659e-05
							4.28357	3.60616e-06				4.28357	1.21204e-05				4.28357	5.06468e-06				4.28357	1.48618e-05				4.28357	4.21859e-05				4.28357	4.38891e-05
							4.28857	1.30024e-06				4.28857	1.22479e-05				4.28857	1.14658e-05				4.28857	5.62677e-05				4.28857	2.78849e-05				4.28857	3.91907e-05
							4.29357	6.93693e-06				4.29357	2.41949e-05				4.29357	1.03873e-05				4.29357	5.33986e-06				4.29357	3.53438e-05				4.29357	4.17636e-05
							4.29857	3.03529e-06				4.29857	1.77128e-05				4.29857	1.09902e-05				4.29857	3.76528e-05				4.29857	3.08218e-05				4.29857	3.668e-05
							4.30357	3.24938e-06				4.30357	2.04118e-05				4.30357	6.62907e-06				4.30357	1.59634e-05				4.30357	4.85805e-05				4.30357	3.38375e-05
							4.30856	3.23683e-06				4.30856	1.62375e-05				4.30856	4.76237e-06				4.30856	4.45203e-05				4.30856	3.12503e-05				4.30856	3.06568e-05
							4.31356	1.56538e-06				4.31356	1.74938e-05				4.31356	5.68972e-06				4.31356	3.13611e-05				4.31356	5.79554e-05				4.31356	5.08828e-05
							4.31856	1.87512e-06				4.31856	2.28401e-05				4.31856	1.12832e-05				4.31856	1.93458e-05				4.31856	3.67355e-05				4.31856	4.09523e-05
							4.32356	1.46627e-06				4.32356	2.49681e-05				4.32356	1.53314e-05				4.32356	2.52064e-05				4.32356	3.4e-05				4.32356	3.62307e-05
							4.32856	2.84132e-06				4.32856	9.9823e-06				4.32856	4.9187e-06				4.32856	1.1802e-05				4.32856	3.26756e-05				4.32856	3.61289e-05
							4.33356	5.5276e-06				4.33356	1.75028e-05				4.33356	5.31124e-06				4.33356	1.79552e-05				4.33356	3.52013e-05				4.33356	4.92867e-05
							4.33855	3.25998e-06				4.33855	1.73554e-05				4.33855	9.67613e-06				4.33855	1.7568e-05				4.33855	4.8656e-05				4.33855	3.93482e-05
							4.34355	1.11783e-06				4.34355	2.12526e-05				4.34355	8.5651e-06				4.34355	4.04127e-05				4.34355	2.45433e-05				4.34355	4.86093e-05
							4.34855	7.10857e-06				4.34855	2.53394e-05				4.34855	8.21516e-06				4.34855	4.33254e-05				4.34855	4.98122e-05				4.34855	3.62313e-05
							4.35355	3.44181e-06				4.35355	1.7665e-05				4.35355	8.63312e-06				4.35355	3.27205e-05				4.35355	4.23226e-05				4.35355	3.50303e-05
							4.35855	3.01047e-06				4.35855	2.01428e-05				4.35855	1.09713e-05				4.35855	6.6181e-06				4.35855	4.46488e-05				4.35855	3.45992e-05
							4.36355	1.32468e-06				4.36355	1.03262e-05				4.36355	8.15574e-06				4.36355	2.72676e-05				4.36355	4.10711e-05				4.36355	3.10833e-05
							4.36854	5.42859e-06				4.36854	2.39515e-05				4.36854	7.21428e-06				4.36854	2.32177e-05				4.36854	4.40858e-05				4.36854	2.79759e-05
							4.37354	6.76379e-07				4.37354	1.65467e-05				4.37354	7.02077e-06				4.37354	4.07197e-05				4.37354	4.55925e-05				4.37354	3.46808e-05
							4.37854	1.18828e-06				4.37854	1.97078e-05				4.37854	1.00314e-05				4.37854	1.38231e-05				4.37854	4.72422e-05				4.37854	3.46097e-05
							4.38354	2.60865e-06				4.38354	1.60479e-05				4.38354	1.22497e-05				4.38354	1.87008e-05				4.38354	4.03636e-05				4.38354	3.51408e-05
							4.38854	4.1216e-06				4.38854	8.01479e-06				4.38854	1.18906e-05				4.38854	2.15905e-05				4.38854	4.34066e-05				4.38854	4.04097e-05
							4.39354	4.68312e-06				4.39354	1.38029e-05				4.39354	8.85141e-06				4.39354	3.64074e-05				4.39354	3.5451e-05				4.39354	3.86488e-05
							4.39853	4.21726e-06				4.39853	2.12431e-05				4.39853	1.34169e-05				4.39853	4.35864e-05				4.39853	4.57521e-05				4.39853	3.64273e-05
							4.40353	6.7688e-06				4.40353	2.21835e-05				4.40353	1.07787e-05				4.40353	3.91133e-05				4.40353	4.62438e-05				4.40353	4.26744e-05
							4.40853	2.67992e-06				4.40853	1.68097e-05				4.40853	1.0511e-05				4.40853	8.39254e-06				4.40853	3.87522e-05				4.40853	3.49171e-05
							4.41353	2.52586e-06				4.41353	1.64356e-05				4.41353	4.13403e-06				4.41353	2.65231e-05				4.41353	3.28104e-05				4.41353	4.01067e-05
							4.41853	3.9066e-06				4.41853	1.44866e-05				4.41853	1.25721e-05				4.41853	1.46892e-05				4.41853	3.51911e-05				4.41853	2.63594e-05
							4.42353	3.67534e-06				4.42353	1.15661e-05				4.42353	9.11821e-06				4.42353	4.27846e-05				4.42353	4.14759e-05				4.42353	2.8478e-05
							4.42852	1.11336e-06				4.42852	1.70769e-05				4.42852	1.2023e-05				4.42852	1.94151e-05				4.42852	3.7939e-05				4.42852	3.16232e-05
							4.43352	2.47672e-06				4.43352	9.50966e-06				4.43352	1.37447e-05				4.43352	7.05081e-06				4.43352	5.81394e-05				4.43352	3.778e-05
							4.43852	5.96919e-06				4.43852	1.56791e-05				4.43852	4.26752e-06				4.43852	2.15126e-05				4.43852	3.78798e-05				4.43852	4.33389e-05
							4.44352	5.14885e-06				4.44352	1.90006e-05				4.44352	4.66209e-06				4.44352	2.2069e-05				4.44352	5.12983e-05				4.44352	4.14959e-05
							4.44852	4.93082e-06				4.44852	1.42177e-05				4.44852	1.03713e-05				4.44852	4.46115e-05				4.44852	4.35933e-05				4.44852	4.70016e-05
							4.45352	1.76106e-06				4.45352	2.00224e-05				4.45352	6.34062e-06				4.45352	2.56833e-05				4.45352	3.8781e-05				4.45352	4.28978e-05
							4.45851	3.82635e-06				4.45851	1.40925e-05				4.45851	1.2369e-05				4.45851	2.09312e-05				4.45851	4.63776e-05				4.45851	3.90748e-05
							4.46351	3.47581e-06				4.46351	1.41776e-05				4.46351	9.79007e-06				4.46351	2.53191e-05				4.46351	3.46421e-05				4.46351	3.2907e-05
							4.46851	1.72517e-06				4.46851	1.4528e-05				4.46851	1.08852e-05				4.46851	2.03175e-05				4.46851	3.87873e-05				4.46851	5.0499e-05
							4.47351	3.63117e-06				4.47351	2.4801e-05				4.47351	6.4084e-06				4.47351	3.50727e-05				4.47351	4.29722e-05				4.47351	3.43228e-05
							4.47851	1.53165e-06				4.47851	2.10371e-05				4.47851	5.18611e-06				4.47851	1.67072e-05				4.47851	4.40842e-05				4.47851	3.04025e-05
[truncated: 105 more rows]

## Sheet: I(t)_FFT results _ 90-110min
The results of FFT analysis in interval				Fig5 ®			Frequency	Power				Frequency	Power				Frequency	Power				Frequency	Power				Frequency	Power				Frequency	Power
[truncated: 103 more rows]

[truncated: 5 more sheets: I(t)_FFT results _ PAV, DI(t) conf B, DI(t) - FFT results _ 50-250min, DI(t)_FFT results _ 90-110min, DI(t)_FFT results _ PAV]
